# Supplementary material for: Nucleoplasmic Lamin A/C controls replication fork restart upon stress by modulating local H3K9me3 and ADP-ribosylation levels
Source: Nat Commun. 2025 Nov 29;16:11239. doi: 10.1038/s41467-025-66098-9 (PMC12805866; doi:10.1038/s41467-025-66098-9)
Supplement: Supplementary file 5 — Source Data [file 41467_2025_66098_MOESM6_ESM.xlsx]

## Sheet: Figure 1
	Figure 1e
	Representative experiment
	UNT	CPT	ETP	EdU-		Medians	UNT	CPT	ETP	EdU-
	55	54	4	3		Rep 1	139	86	109	5
	243	107	19	5		Rep 2	125	10	21	11.5
	107	58	18	6		Rep 3	132.5	93.5	14	7
	409	118	16	13
	240	69	7	12
	29	86	96	7
	96	62	10	8
	57	113	21	9
	224	16	30	20
	117	183	12	23
	161	23	5	8
	238	170	7	26
	279	24	5	3
	279	194	6	14
	43	39	8	11
	114	40	8	21
	38	139	6	8
	19	21	36	3
	200	94	9	8
	199	96	37	23
	73	2	20	12
	214	74	17	11
	27	75	5	12
	161	123	5	11
	88	15	9	17
	109	45	13	4
	19	73	14	7
	97	180	4	8
	69	273	2	19
	400	16	2	3
	236	47	27	5
	129	133	4	12
	36	40	0	5
	14	6	1	5
	36	3	0	18
	40	8	24	8
	333	53	7	3
	230	37	7	5
	118	80	6	5
	54	16	4	3
	197	209	1	2
	112	9	7	9
	131	140	22	4
	92	97	3	4
	91	48	1	6
	37	121	3	4
	133	48	11	1
	76	247	34	2
	27	94	9	7
	224	77	4	3
	79	30	14	6
	175	32	5	4
	24	70	2	4
	66	142	16	8
	183	99	21	2
	23	19	20	3
	192	66	36	5
	36	107	2	11
	319	43	1	3
	189	208	9	21
	85	191	6	10
	50	288	5	6
	236	151	30	1
	212	35	3	3
	298	229	10	10
	94	139	2	6
	205	214	14	1
	214	193	5	12
	24	49	7	7
	232	172	37	10
	312	134	9	7
	85	262	2	12
	148	57	3	7
	230	87	21	8
	253	53	5	10
	355	109	2	7
	131	41	10	4
	205	104	16	6
	123	46	2	4
	48	91	1	7
	89	30	6	3
	14	193	16	0
	217	104	10	6
	44	89	13	16
	16	101	68	11
	320	18	38	9
	131	84	51	14
	30	252	20	6
	86	141	14	7
	147	27	51	2
	148	224	53	3
	209	169	18	6
	113	21	51	6
	137	324	124	5
	208	41	16	5
	125	279	29	4
	70	184	16	4
	273	175	3	0
	226	44	4	0
	158	157	47	6
	61	141	0	2
	139	33	3	8
	60	84	12	9
	137	136	7	2
	79	122	4	14
	66	240	11	9
	22	102	15	8
	9	302	19	13
	258	75	3	7
	107	87	39	10
	73	208	5	23
	158	15	6	7
	23	41	3	9
	278	93	31	9
	203	23	4	8
	12	115	11	16
	16	134	8	18
	34	161	22	3
	92	26	41	4
	14	156	26
	195	34	24
	121	66	133
	26	82	2
	180	16	91
	78	7	77
	139	74	100
	204	34	22
	195	17	43
	84	31	7
	216	22	144
	117	35	98
	20	15	19
	166	15	40
	51	149	10
	185	23	3
	22	37	1
	238	149	86
	227	118	10
	284	82	7
	166	136	47
	157	288	11
	177	295	5
	413	172	23
	186	145	73
	151	77	86
	251	28	178
	183	120	5
	179	381	32
	32	150	195
	31	239	135
	202	315	90
	162	207	69
	48	123	22
	161	274	51
	153	169	109
	189	20	57
	380	220	16
	72	143	13
	167	24	60
	234	116	20
	189	250	58
	302	314	13
	174	82	68
	223	65	31
	317	198	87
	97	236	64
	52	187	48
	275	114	7
	24	38	26
	187	29	35
	132	160	46
	113	223	20
	35	78	51
	40	33	37
	85	185	28
	35	231	14
	313	25	175
	255	70	10
	179	54	16
	250	97	6
	30	43	12
	16	127	15
	41	125	58
	191	105	47
	59	188	80
	60	54	26
	17		5
	106		5
	120		20
	46		8
	204		15
	29		6
	131		20
	221		2
	293		23
	219		8
	111		35
	359		20
	47		12
	103		4
	116		69
	19
	206
	280
	202
	332
	19
	31
	127
	182
	243
	171
	191
	72
	162
	256
	276
	135
	187
	209
	36
	14
	87
	43
	183
	273
	75
	239
	174
	8

## Sheet: Figure 2
	Figure 2a					Figure 2b								Figure 2e																											Figure 2h
														Representative experiment																											Representative experiment
														siLUC UNT	siLUC ETP	siLMNA UNT	siLMNA ETP	cl 13 -a UNT	cl 13 -a ETP	cl 13 +a UNT	cl 13 +a ETP	cl 22 -a UNT	cl 22 -a ETP	cl 22 +a UNT	cl 22 +a ETP		Medians	siLUC UNT	siLUC ETP	siLMNA UNT	siLMNA ETP	cl 13 -a UNT	cl 13 -a ETP	cl 13 +a UNT	cl 13 +a ETP	cl 22 -a UNT	cl 22 -a ETP	cl 22 +a UNT	cl 22 +a ETP		siLUC untreated	siLUC ETP	siLUC CPT	siLMNA untreated	siLMNA1 ETP	siLMNA CPT	siLAP2A untreated	siLAP2A ETP	siLAP2A CPT
														0.838298	0.56875	0.968689	0.831041	1.11591	0.437592	0.792264	0.634686	0.890511	0.662841	0.887564	1.2839		Rep 1	0.9315	0.7411	0.9476	0.8992	0.954	0.6261	0.9435	0.9414	0.8988	0.7209	0.972	0.9561		0.597141	1.22009	0.356752	1.20988	0.640436	0.855385	0.681379	0.8125	0.971774
														1.10559	1.63192	0.763192	0.656184	0.660494	1.46823	1.54355	0.618483	0.914352	0.90566	0.853428	1.0321		Rep 2	0.7917	0.629	0.7847	0.804	0.7535	0.6754	0.7604	0.7828	0.7469	0.6526	0.7596	0.722		1.00619	0.85436	0.515232	1.00935	1.06814	0.534137	1.96194	1.09395	0.623354
														0.881356	0.990366	0.965863	0.681913	0.606648	0.520737	0.979695	0.380952	1.10963	0.7344	1.92679	0.71386		Rep 3					0.8917	0.73	0.8624	0.9042	0.8815	0.7302	0.8686	0.8628		0.954093	0.914269	0.824096	0.93284	0.983778	0.595628	1.17846	1.03947	1.33137
														1.43492	0.656328	0.491667	1.32278	0.644444	0.422346	1.44139	0.897507	0.73539	0.343941	0.888889	1.20423		Rep 4	0.9347	0.7164	0.9424	0.9217	0.8717	0.5208	0.8206	0.8749	0.9653	0.581	0.9212	0.8859		0.829301	0.978708	0.952292	0.38455	0.8125	0.884211	1.07075	1.04103	1.15932
														0.375209	0.95122	0.65618	0.992352	1.08308	0.99157	0.824834	2.47468	1.06067	0.910765	0.834275	0.953177																1.20865	0.923419	1.05932	0.756554	0.854452	0.798295	0.988361	0.892276	1.03709
														0.902893	0.75	0.812791	0.736031	0.874459	0.537864	1.06988	1.02083	0.776911	0.910017	1.01996	1.34799																1.47465	0.755311	0.716019	1.0241	0.610374	0.985356	0.954167	0.802469	1.01697
														0.94186	0.99793	0.902357	0.812977	0.751282	0.423231	0.803965	1.01479	1.23733	1.05166	1.34552	1.22078																1.01609	0.577352	0.688596	0.990603	1.04079	0.814225	0.660714	0.980273	0.855596
														1.1751	0.95283	1.50731	0.760456	1.46412	0.708861	0.91115	0.982188	0.890572	0.843168	0.947099	1.08081																1.71586	1.52503	0.384615	0.769304	1.14595	1.07386	1.0453	0.944	0.958009
														1.20213	1.05339	1.00746	0.917466	0.958652	0.564184	0.822785	1.02907	0.918699	0.938819	1.32941	0.919271																0.922311	0.629562	0.411328	1.14599	0.952381	0.884058	0.889896	0.943627	0.723935
														0.785095	0.684507	1.00326	0.983389	0.914847	0.559033	0.958801	0.796062	1.08656	0.453303	0.971524	0.727876																1.01022	1.01377	0.509202	0.589986	0.688705	0.570552	1.20783	0.908438	1.0144
														0.736402	1.16272	1.47881	0.7251	1.3275	0.920245	0.774487	0.960409	0.940157	0.291405	0.941406	1.08756																1.05875	0.735471	1.17544	0.913778	0.822581	1.07377	0.995798	0.872464	0.900449
														0.735849	0.478091	1.28614	0.624679	1.01053	0.811966	1.04415	0.583333	0.641921	0.876087	0.782537	0.911817																0.496073	1.13109	0.634441	0.930796	0.98545	0.869936	0.913826	0.938744	0.8
														0.931567	0.834343	0.981481	1.00795	1.39875	0.554264	0.972163	1.03659	0.659836	1.05028	2.25446	0.642857																0.723451	0.374596	0.509717	0.802439	0.857143	0.911885	0.8286	1.03499	1.14356
														1.13433	0.743119	1.04975	0.884692	0.814732	0.614341	0.8357	0.582633	0.768116	0.542289	1.03199	0.623762																1.05772	0.33817	0.829498	0.934926	1.07072	0.880597	1.03929	0.937539	0.977987
														1	0.904878	1.19883	0.925758	1.12877	0.297683	0.639445	0.96648	1.06065	0.895495	0.97	1.08555																0.942623	1.14888	0.165737	0.940419	0.886024	0.590674	0.633188	1.17902	0.701691
														0.837521	0.705882	0.979738	1.09251	0.822064	1.1793	1.23699	0.787022	0.685908	0.455056	1.2291	0.894289																1.03561	0.473394	0.386174	1.09487	0.664502	0.943274	1.09293	0.821429	0.798246
														0.670199	0.610354	1.02029	1.04938	0.512195	0.607889	0.649746	1.18542	1.00479	0.926027	0.749409	0.881497																0.997056	0.467991	0.241868	1.06079	0.883495	0.84985	1.01585	0.929856	0.952
														0.758967	0.895018	1.26095	0.68254	0.839813	0.833641	0.75656	1.1524	1.06933	0.34471	1.01717	0.884434																1.09463	0.925258	0.854599	0.798274	0.780761	1.21163	0.694878	0.949239	0.910186
														0.994695	0.787037	0.635945	1.26875	0.804029	0.80112	0.526749	0.96994	1.00696	0.949405	0.795918	1.4741																1.08254	1.11414	0.759036	1.3913	1.04006	0.99763	0.561014	0.82783	0.782609
														1.02956	0.807339	0.864739	0.920454	1.19762	0.494521	0.973196	0.757143	1.05389	0.343915	0.925262	1.39803																0.556962	1.18767	0.728008	1.33843	1.43013	0.580103	0.810606	0.734414	1.00124
														0.764007	0.753597	1.6678	1.01981	1.07789	0.920173	1.5413	1.07477	1.26905	0.681892	0.887125	1.00312																0.807941	0.417226	0.696691	0.841941	0.853061	1.0048	0.89459	0.764004	0.896552
														1.02174	0.8602	0.833656	0.930628	0.860037	0.946429	0.80245	0.383659	0.884892	0.742788	0.95112	0.987465																0.946701	0.794231	1.42105	0.862524	1.09008	1.35294	1.01622	1.06113	0.779944
														0.350694	0.704202	0.967213	0.777372	0.805288	1.0835	0.990888	1.33402	0.906977	0.665083	0.743662	0.677903																0.820339	0.798611	0.93356	0.692427	1.00514	1.29534	0.455233	0.971487	0.833333
														1.02662	0.913928	0.967814	1.0267	0.949438	0.87269	1.4263	0.976699	0.794872	0.618594	1.16463	0.842905																0.397687	0.898858	0.880878	1.20339	1.04428	1.08797	0.903564	1.05797	1.13496
														0.798923	0.762551	1.20163	0.846154	1.21339	1.0413	1.03867	0.920561	0.746946	0.793785	0.99811	0.82312																0.936644	0.234811	0.639319	1.10183	0.942593	0.31377	0.7344	1.13867	0.957704
														0.948775	1.07465	0.907801	0.880512	1.07805	0.856333	1.03413	1.13147	1.23077	0.850379	1.04878	0.988484																1.28596	0.775362	0.144019	0.989474	0.95765	0.739059	1.06504	1.06986	0.921806
														0.768838	0.572368	0.899117	0.734496	1.28302	0.838041	1.04454	0.916096	0.980978	0.568182	1.16892	1.07736																0.984215	0.78253	0.365443	0.740325	0.930328	0.628178	1.16943	1.00783	0.800429
														1.02505	0.591171	0.353535	0.674419	0.879412	0.535304	1.08743	0.553571	0.712766	0.492401	0.883994	1.20121																0.917166	0.798387	0.540419	1.09422	1.03602	0.767459	0.726325	1.18298	1.02441
														0.569721	1.05286	0.941176	1.28628	1.06472	0.13624	0.897822	1.0615	1.03015	0.341686	0.953629	1.15408																0.777568	0.874459	0.75	1.17617	0.837905	1.17833	0.746714	0.442136	1.17084
														0.798898	0.5033	0.610687	1.28615	0.982332	1.62059	0.801242	0.881797	0.93832	1.0915	0.654624	0.929982																0.819209	0.633056	0.935389	0.917808	1.14161	0.723669	1.17439	0.528	1.125
														1.1448	0.678571	0.921329	0.778017	1.4172	0.608696	0.783217	1.07325	1.14801	0.175847	0.925687	0.72796																1.02575	0.781931	0.584416	0.98998	0.937079	0.719101	0.935614	0.81571	0.809009
														1.12948	0.80067	0.923077	0.632035	1.01714	0.494975	0.763593	1.13647	0.747126	1.0131	1.21094	1.27158																1.08714	0.211456	0.51907	0.958393	0.936069	0.400291	1.35669	1.19935	0.923674
														0.502455	0.805104	1.08838	1.10369	1.08146	0.176309	1.03802	1.13592	1.14583	1.34532	1.07849	0.95499																0.98894	0.21114	0.563845	1.01794	1.026	1.24405	1.31552	1.02413	0.946367
														0.922801	0.636132	1.34434	1.01862	1.23568	0.508318	0.879245	1.03259	0.802292	1.42512	1.0369	1.28395																0.751933	0.809107	1.17169	0.997925	0.853271	0.682709	1	0.78178	1.09916
														0.949367	0.879941	0.823009	1.02524	1.12619	2.09694	0.873897	0.965969	1.00926	0.877712	0.7853	1.10055																0.893491	0.593478	0.665709	0.777328	0.846239	0.714563	0.860132	1.01462	1.06299
														0.939551	0.84101	0.561308	1.02055	0.932735	0.4329	0.819777	0.539568	0.938776	1.08	1.10148	0.957121																0.835373	0.932274	0.532646	1.05104	1.07922	0.511364	0.934876	1.20708	0.874576
														0.747082	0.927577	0.763478	1.05263	0.711864	0.703704	0.956341	0.658252	0.850711	0.804781	0.969349	0.773869																1.00478	0.918198	0.681304	1.03261	1.1451	1.80071	1.61879	0.827778	1.52893
														0.931663	1.13683	0.931669	0.880383	1.17026	0.593197	0.871148	0.982183	1.25763	0.682203	0.782077	1																0.818333	0.619507	0.235135	1.0232	1.09736	0.933718	0.660326	1.07733	0.691974
														1.01737	1.1535	0.93321	0.744253	1.06812	0.315412	1.28676	0.903448	0.652614	0.68546	1.02709	0.665835																1.08786	0.475687	0.612329	0.714092	0.717666	0.744361	1.03337	1.24554	1.05714
														0.704132	0.887991	0.880702	0.737226	0.899367	0.222222	0.865217	0.890459	0.716102	0.768645	0.734446	1.08934																1.41871	0.341518	0.53569	0.645733	1.06098	0.834375	0.998586	0.942434	0.825175
														1.69063	1.24565	0.889625	1.07455	0.893562	0.29064	0.845205	1.05742	2.64815	0.60441	0.964218	0.735346																0.726619	0.987491	0.507772	0.454737	0.864078	0.960894	1.00844	0.698795	0.794554
														0.918715	0.944712	1.35	1.07598	0.561905	0.692784	1.32812	1.14124	0.858947	0.394333	1.11885	0.309148																0.939708	0.951613	1.0103	1.14333	1.03315	1.61656	0.930993	0.960509	0.786062
														1.5	1.0607	0.844282	0.486188	1.00285	0.88454	1.05399	0.677711	1.00248	0.867528	0.913352	0.817246																0.457364	0.996782	0.653808	1.40161	0.494647	0.956767	0.903846	0.698182	0.86839
														0.473485	0.620833	1.13276	0.800959	1.04698	1.1657	0.885593	0.4725	0.698774	0.509804	1.07692	0.856767																0.930138	0.781032	0.438615	0.692615	1.4942	0.891667	0.934034	0.98725	1.25059
														0.941019	0.562842	1.26059	0.913317	1.22049	0.949153	0.780115	0.897368	0.731532	1.22975	0.911681	0.825581																0.941414	0.578011	0.514205	1.08316	1.26279	0.867679	1.20837	0.773556	0.856373
														0.96144	0.943503	0.737354	0.757143	0.564103	0.772959	0.928068	0.850575	1.05952	0.758865	0.997826	0.633102																1.31934	0.602634	0.33122	0.59375	1	0.943983	1.09944	0.861614	0.98184
														0.967914	0.702381	0.921824	0.414336	0.885559	0.601423	1.04643	1.00763	0.887205	1.21212	1.30769	0.675115																1.20705	0.756062	0.545929	1	1.08158	1.03681	0.936548	0.921147	1.09328
														1.17972	0.916324	1.16946	0.585714	0.618128	1.15357	0.834043	0.770511	0.818182	1.22973	0.811441	0.832335																0.97042	0.92765	0.389244	0.987086	0.70283	1.06514	1.22364	0.970326	1.09026
														0.936543	0.78828	0.903427	1.30808	0.802956	1.47917	1.04952	0.898785	0.822115	0.529825	0.954274	1.20622																1.21574	1.0572	0.240536	0.930599	0.923251	0.827179	0.93908	0.87664	0.988166
														0.970968	0.89418	1.12648	0.186441	1.08532	0.513541	1.49408	0.984051	0.521519	1.02047	0.952303	1.22948																1.23031	0.628239	0.887679	0.820862	0.912088	0.938931	1.09578	0.75885	0.747945
														1.04819	0.786783	1.03117	0.356089	1.05175	0.889959	1.05685	0.659134	1.12826	0.491647	1.02677	1.04039																1.07982	1.01754	0.417417	0.684783	0.709804	0.961433	1.43762	1.01082	1.10236
														0.82839	0.826291	1.08462	0.831089	0.522463	0.660777	1	0.545455	1.21165	0.740365	1.11478	0.769585																0.934102	0.878762	0.896199	0.949153	0.74	0.802057	1.22674	0.788501	0.773121
														1.27005	0.605895	1.13412	0.708428	0.981627	0.786054	0.883446	1.01758	0.596581	0.520938	1.21842	1.03498																0.944316	0.981625	0.522673	0.547191	0.754658	1.02941	1.0758	0.758475	1.14417
														0.959052	1.1589	1.3536	1.38474	0.424608	0.99572	0.925141	0.650794	0.429293	0.639004	1.11352	1.41641																1.08993	0.490281	0.778006	1.09187	0.815534	0.956522	1.01093	0.835411	0.847076
														0.851064	0.68546	1.41351	0.9	0.76247	0.497396	1.1756	0.762475	1.15681	0.598826	1.13988	0.989077																0.841319	0.726343	1.03575	0.756993	0.991406	0.895487	1.23443	0.561798	0.843373
														0.937716	0.700645	1.29975	0.938744	1.05844	0.236301	1.07692	1.06049	1.03517	0.579365	0.930984	0.522013																1.05961	0.594286	1.05275	0.978443	0.995243	1.01229	1.00602	1.01183	0.997118
														1.01042	0.683106	0.776291	0.752739	1.09226	0.557756	0.644172	1.43541	0.800847	1.02635	0.877737	0.928458																1.04525	1.00365	0.96875	0.77766	1.07681	0.750572	1.22611	0.714533	1.14749
														0.579027	1.04018	0.996604	0.841438	0.921703	0.6272	1.22398	1.3244	1.11398	0.707379	0.813167	0.694986																1.08417	0.519835	0.280142	0.825215	1.04962	1.02815	0.974957	0.976812	0.971357
														0.793103	0.459746	0.92126	1.03538	0.974743	0.787197	1	0.530142	1.0397	0.457413	0.762162	1.07206																1.18596	0.718426	0.557692	1.25216	1.3701	1.10425	1.03243	0.965071	1.16593
														0.717822	0.784341	0.829757	1.14833	0.724785	0.442365	1.01587	0.966667	0.70751	0.563342	2.25806	0.672799																1.02268	0.432628	0.872786	0.672377	1.10465	0.881679	1.10066	0.817722	0.889179
														0.472289	0.96433	1.07679	1.23133	0.918563	0.654779	1.06983	1.16117	0.854545	1.17336	0.62237	1.09982																0.699015	0.760473	0.741419	0.749288	1.00342	1.13575	1.03027	1.04233	0.902357
														0.818182	0.743511	1.02269	1.1236	1.01007	0.500634	1.05116	0.84887	0.645729	0.629126	1.09508	0.752674																0.767205	0.696379	0.831541	1.30529	1.30313	0.761041	0.75942	1.05429	0.733681
														0.994475	0.557609	0.971223	0.79704	1.0548	0.904872	0.855596	1.07676	0.828112	0.484848	0.841705	0.784593																0.718686	0.286184	1.16295	1.00631	0.844607	0.910387	0.693092	0.842373	1.06419
														1.04388	0.456858	0.92807	1.15284	0.893758	0.892727	0.911032	0.434358	0.665072	0.841537	1.30093	0.666667																0.837653	0.290349	0.90625	1.0358	1.04737	0.53316	1.03091	1.18687	1.06615
														0.912664	0.645783	1.54846	0.681301	0.980344	0.534085	0.914127	0.992857	0.666237	0.670213	0.98546	1.52083																0.883008	0.408537	1.052	1.27338	0.364431	1.00891	1.03451	0.786427	0.997124
														0.845196	0.907496	1.15116	0.731302	1.26894	0.929495	0.449744	0.717682	0.605519	0.594495	0.964765	1.16173																1.07447	0.721672	0.765878	0.448225	0.595588	1.12212	1.06947	0.962194	0.937093
														0.676205	0.512616	0.947644	0.782074	0.745675	0.613347	0.903274	0.846715	0.740426	0.581259	0.78296	0.9376																0.914518	0.697504	0.996951	1.02509	1	0.871233	0.738574	0.956835	1.15145
														1.08798	0.646134	0.855172	0.863158	0.893186	0.562147	1.02762	1.07132	0.882002	0.97219	0.846847	0.958549																0.879899	0.462857	0.796078	1	1.0519	1.03442	0.976321	0.842159	1.05516
														0.819121	0.63035	1.17196	1.0303	1.24365	0.589873	0.849287	0.204176	0.89882	0.337942	1.17618	0.983308																0.533679	0.527351	0.453599	0.803432	0.751337	0.578638	0.795229	0.913137	0.860513
														0.936288	0.643357	0.663768	1.22185	1.00848	1.00594	1.05625	0.89	0.976351	0.631841	0.922581	0.895363																0.950554	0.814815	0.611663	0.879713	0.715663	0.876555	0.967273	0.666099	0.675676
														1.30137	0.800414	1.09848	0.722461	0.881081	0.839787	0.943005	0.782772	1.12674	0.778024	0.968165	1.02655																1.20067	1.13038	0.4096	1.03409	1.20792	0.956803	0.885621	0.683084	0.784229
														0.724858	0.736111	0.502128	0.634286	0.645228	0.660194	0.814815	1.08259	1.05099	0.767981	1.09199	0.832599																0.698521	0.363229	0.820346	1.07925	0.527523	1.06092	0.918794	1.13122	0.765478
														1.34625	0.723308	1.00132	0.869102	1.07078	1.31151	1.04772	1.31319	0.897866	0.667133	1.08791	0.849448																1.11548	0.74153	0.312201	1.13986	1.22363	0.447823	0.603272	1.17398	1.15962
														0.855903	1.00805	0.395522	0.579661	1.06369	0.638849	0.921697	0.709416	1.08624	0.905882	1.13616	0.981791																0.998914	1.23455	0.602892	0.993092	0.952153	0.790378	0.920434	1.0936	0.861976
														0.979058	0.68336	0.971223	1.228	0.566372	0.497382	0.819512	0.946955	1.05417	0.511971	0.813411	0.821739																0.944	1.0054	0.693182	0.990521	0.771429	0.815511	1.04552	1.00876	1.11541
														1.06808	0.848138	1.46135	1.21429	1.0713	0.629583	0.861905	0.805296	0.960759	0.66129	1.18451	0.936791																1.0024	0.977806	0.918519	1.03965	0.614035	0.761111	1.08847	1.00418	0.766055
														1.00963	0.726619	0.849935	0.512579	0.986842	0.339031	1.4924	0.532731	1.07636	0.931587	1.20046	0.698734																0.980392	1.07819	0.732316	0.966447	1.004	0.768977	1.01616	1	1.08288
														0.925781	0.764636	0.630952	0.772265	1.25201	0.674304	1.11497	1.04988	0.894737	1.02881	1.24947	1.09014																1.06751	0.950136	0.965007	0.755611	0.956863	1.01149	0.758865	0.912037	1.02614
														0.691152	0.724477	0.833828	0.713574	0.755882	0.547461	0.755144	0.772803	0.985795	0.605556	1.2352	1.43007																0.632893	1.01669	0.544242	0.910615	0.816964	0.732252	1.03165	0.912069	1.35088
														0.537678	0.705011	0.957821	0.743103	1.06065	0.315457	1.52614	1.44396	0.797203	0.524406	0.789062	1.08864																1.32297	0.539041	0.508621	1	1.03243	0.936039	1.0366	0.840491	0.585221
														0.919825	0.620301	1.1543	1.0068	0.849085	0.498428	0.961771	1.42828	1.22867	0.540299	0.834802	1.20038																0.649589	0.58682	0.602955	0.395197	1.2437	0.638756	1.01776	0.897338	1.07877
														0.917582	0.633374	0.684044	0.939891	0.560197	0.520173	0.873659	1.03439	1.09151	0.6851	0.81203	1.15569																0.932007	0.407599	0.291124	0.77037	1.04186	0.539474	1.11863	0.725203	0.813235
														0.836538	0.674269	1.1169	0.823932	1.56085	2.10398	0.898964	0.3125	0.472325	0.915625	0.819912	0.89834																0.82964	1.10566	0.693927	0.800852	0.624248	0.476489	0.956378	0.912742	1.01891
														0.917541	0.493225	0.967096	0.852773	0.466398	0.696762	0.648352	1.39762	0.952381	1.10413	0.978112	1.12111																0.919869	0.579017	0.715125	0.497758	1.10442	0.739597	0.942989	1.07241	0.863192
														0.796429	0.881041	0.667059	0.802198	0.922187	0.769111	0.697561	0.753388	1.31164	0.703008	1.32888	0.94081																0.744154	0.667536	0.459686	1.07186	0.859916	0.955319	0.830075	1.05769	1.07378
														1.25112	0.781665	0.137871	0.908686	1.31554	0.439353	0.766667	0.694	0.935043	0.674536	1.02808	1.0997																1.10684	0.316268	0.678947	1.22357	1.32614	1.03491	1.07159	0.95962	1.15017
														1.09362	0.643836	0.905424	1.07943	1.41213	0.40056	0.581315	0.860835	1.03946	0.636588	0.934167	0.926121																0.945652	0.992492	1.06129	1.15993	1.21358	0.771577	0.784203	0.833693	1.06307
														1.05708	0.924101	0.621377	0.747626	0.986532	0.720247	1.39286	1.10256	1.02648	0.735964	0.99166	1.28718																0.654341	0.38454	0.871977	0.955021	0.83379	0.595442	0.79865	1	0.909802
														0.93128	0.841505	1.25179	1.05516	0.715125	0.469309	1.17532	1.35556	0.502326	0.86036	0.763314	1.18145																1.08169	0.359285	0.984733	1.38174	0.994005	0.894942	1.0305	0.89697	0.697635
														0.883562	0.567568	0.68242	1.11628	1.02454	2.1374	0.625	0.87619	0.529412	0.803547	0.989177	0.681856																0.281566	0.667445	0.525994	0.774366	1.04331	0.837607	0.770615	1.03725	0.930081
														0.523242	0.654104	1.22533	0.691657	2.06829	0.569476	1.12703	1.41935	0.835386	0.626389	0.991354	3.11558																2.08511	0.546358	0.446477	1.00267	1.03552	0.698033	0.91162	1.01955	0.865008
														0.948029	0.609707	1.76695	0.863319	0.538847	0.543605	1	1.16543	0.844898	0.631788	1.00862	1.06825																0.854111	0.893519	0.411417	0.878481	0.783898	0.761557	0.758962	0.799263	0.790356
														1.07207	0.504094	0.901584	0.722222	0.909091	0.626113	1.05135	1.03268	1.12963	0.586207	0.861813	0.846561																0.645833	0.921943	0.848303	1.23123	0.80222	0.590975	0.856164	0.907865	0.864603
														0.81003	0.535977	0.777299	0.76319	1.20659	0.738938	0.678344	0.939063	0.88	0.60414	0.988235	1.06084																0.975484	1.03497	0.609756	0.890667	0.858643	0.628032	0.670635	0.971795	0.817797
														0.890772	0.598109	1.218	1.10139	0.857759	0.310997	0.995902	1.1464	0.907563	0.558182	1.01628	1.14706																0.754135	0.870818	0.502885	0.742857	0.544204	0.998808	0.904153	0.567123	0.940433
														1.47583	0.809655	0.642051	0.697124	0.598655	0.355405	0.422414	0.508982	1.29767	0.84204	0.732463	0.657658																0.898135	0.875167	0.908629	1.21818	0.748927	0.723898	0.928082	0.86478	1.1651
														0.908243	0.866799	0.877993	0.538678	0.884511	0.259794	1.11262	0.929577	1.03915	0.774257	0.823088	1.06994																0.843829	0.919575	0.695556	0.554023	0.83631	0.743265	0.858097	0.931563	0.882927
														0.713987	0.528584	1.10672	0.804416	0.968539	0.38651	0.94391	0.985965	0.817444	0.644264	0.924471	0.664663																0.946429	0.655085	1.4443	1.10982	0.876	0.839891	0.75	1.2128	1.02661
														1.0765	0.943723	0.812592	0.703125	0.603696	0.475827	0.576792	1.18138	1.31388	0.7375	1.09382	0.734031																0.566056	0.559091	0.693321	0.776715	0.633588	0.707539	0.905618	0.955696	0.847474
														1.56314	0.415128	0.721713	1.20915	0.666667	0.346247	1.07511	0.843662	0.844761	0.883156	0.839404	0.995546																0.771748	1.02066	1.04284	0.807692	0.847079	0.896359	0.796681	1.08357	0.845503
														0.388199	0.810931	0.764505	1.408	0.832636	0.653448	0.621974	0.983368	0.89881	0.746955	0.661224	0.90389																1.08968	0.575064	0.714035	0.896373	1.04098	1.08017	0.819095	1.09925	1.10141
														0.49537	0.7	0.930357	1.0245	0.590674	0.677885	0.770026	0.943686	0.859929	0.645338	0.972881	1.10748																0.898023	0.796276	0.743947	0.945607	0.482353	0.437579	1.25077	0.890646	0.987288
														1.02276	0.649007	0.545455	0.823899	0.722581	1.04732	1.21256	0.920892	1.01635	0.853392	1.03423	0.741722																0.493815	0.935908	0.614173	1.24138	0.847015	0.738956	0.622222	1.00455	1.00463
														1.35494	1.23009	0.978395	0.797025	1.16351	0.626551	1.44123	0.864198	0.845411	0.706745	0.585327	1.44886																1.09582	0.559892	0.965844	1.18812	1.01212	0.641406	0.993062	0.971058
														1.08247	1.19065	1.17752	0.642036	1.3178	0.221505	1.2367	0.751914	0.781414	1.11494	1.07692	0.697842																1.04512		0.817863		0.804054	0.688766	0.723164	0.974138
														0.931398	0.415877	1.00877	1.04874	0.720988	0.532584	1.02407	0.924569	0.895054	0.410864	1.05435	1.34034																0.995365		0.681189		1.03337	0.958363		1.09183
															0.667043	0.980109	0.904444	0.889831	0.630542		0.992405	0.647619	0.662211	0.547945	0.921093																0.804204		0.930528		1.0625			1.05701
															0.667516	0.620237	1.07062	0.991243	0.869969		0.935065	0.794436	0.986079	0.9159	0.733441																0.766667		0.937868		0.976492			0.973615
															0.397715	0.744828	0.849237		0.640602			0.786749	0.346414	1.0045	0.840909																0.808939				0.823906			1.0428
															0.52795		1.03933		0.419295			1.12071	1.01929	0.337571	1.01843
															0.704258		1.0915		0.639138			1.06159	0.958763	0.71831	0.948328
															0.738998		1.00633		0.213714			0.755932	0.633085	1.08754	1.25217
															0.502326		0.925532		0.988648			0.565957	0.371335	1.25461
															0.503968		0.88835		0.873832			0.905502	0.969907	1.04774
															0.623457		0.924706		0.981053				0.927419	1.14534
															1.16287		0.839858		0.839662				0.767816	0.972437
																	0.938525		0.504386				0.778443	0.883627
																	0.85		0.470993				1.0058	1.11424
																	0.991489		0.785408				0.338095	0.929874
																	0.978827		0.489112				0.900568	0.930743
																	1.24684		0.563107				0.524064	1.02682
																	0.893713		0.206597				0.428916	1.02254
																	0.924427		0.378116				0.107296
																	1.44477						0.735225
																	0.732865						2.37736
																	0.908616						6.68
																	0.920583						0.150685
																	0.863824						1.06628
																	1.26643
																	0.939815
																	1.0687
																	1.18987
																	1.04326
																	0.582988
																	0.998413
																	0.913928
																	0.952096
																	1.1039
																	1.07184
																	0.834821
																	1.11653
																	0.880721
																	0.797739
																	0.717029
																	0.872181
																	0.996616
																	0.550489
																	0.976068
																	0.898477
																	0.753823
																	1.03063
																	0.835106

## Sheet: Figure 3
	Figure 3a						Figure 3c																			Figure 3d							Figure 3f
							Representative experiment																										Representative experiment
							siLUC UNT	siLUC ETP	siLMNA UNT	siLMNA ETP	siRECQ1 UNT	siRECQ1 ETP	siRECQ1 siLMNA UNT	siRECQ1 siLMNA ETP		Medians	siLUC UNT	siLUC ETP	siLMNA UNT	siLMNA ETP	siRECQ1 UNT	siRECQ1 ETP	siRECQ1 siLMNA UNT	siRECQ1 siLMNA ETP									siLUC UNT	siLUC ETP	siLAP2A UNT	siLAP2A ETP	siRECQ1 UNT	siRECQ1 ETP	siRECQ1 siLAP2A UNT	siRECQ1 siLAP2A ETP		Medians	siLUC UNT	siLUC ETP	siLAP2A UNT	siLAP2A ETP	siRECQ1 UNT	siRECQ1 ETP	siRECQ1 siLAP2A UNT
							0.953247	0.926298	1.08033	1.00443	0.81457	0.798186	0.772059	0.883648		Rep 1	0.8512	0.57	0.8288	0.9274	0.8376	0.5711	0.8756	0.6792									0.910011	0.522321	1.5	0.862745	0.584877	0.927045	0.897844	0.787582		Rep 1	0.9408	0.746	0.9357	1.011	0.9747	0.7716	0.9689
							0.972798	0.453642	0.99187	0.842822	0.882751	1.01958	0.815443	0.166776		Rep 2	0.9602	0.6335	0.8827	0.8933	0.9333	0.643	0.8749	0.6024									0.645702	0.940678	1.29179	1.15349	1.01105	0.410431	1.12546	0.822532		Rep 2	1.003	0.744	0.9321	1.035	1.008	0.7258	0.9192
							1.27586	0.501538	0.823144	1.1757	1.16966	0.857904	0.965836	0.707937		Rep 3	0.924	0.6661	0.9372	0.911	0.8833	0.6549	0.9313	0.677									0.943636	0.874464	0.909753	0.822864	1.3109	1.0854	0.937269	0.727401		Rep 3	0.9524	0.7111	0.8815	0.8877	1.015	0.6831	0.9851
							0.712204	0.666981	0.996622	0.958466	1.07054	0.784141	1.10329	0.688852																			0.733269	0.858372	0.732255	1.42601	0.476415	0.979723	0.882096	0.731774
							1.10174	0.224543	0.827526	0.789337	0.981651	0.490489	0.969183	1.05139																			1.60526	0.80834	0.916667	0.843424	0.952316	1.69946	0.985372	0.680054
							0.891817	0.63432	0.867284	0.727419	0.452852	1.06366	0.926948	0.976359																			1.13734	0.748052	0.811321	1.59226	0.917895	0.963215	0.313953	0.918006
							0.845029	0.878205	0.945402	0.737913	0.651648	0.800196	0.685078	0.412826																			0.760049	0.838078	0.977679	1.28508	0.986731	0.914286	0.49858	1.06621
							0.986188	0.83705	0.973635	1.05135	1.03846	0.707124	0.853521	0.615124																			0.931419	0.580645	0.920583	0.974093	0.908889	0.806142	0.983498	0.380035
							1.00723	0.541336	1.1418	1.14304	0.815353	0.942824	0.517568	0.572555																			1.07915	0.75	0.869822	0.915779	0.68	0.490291	0.824897	1.21491
							0.714637	0.574506	1.18862	0.995385	1.01401	0.678679	0.669666	0.672646																			0.909548	0.708746	0.640553	1.18816	0.940075	1.36246	1.07914	0.585266
							0.847514	0.777903	1.10444	0.629851	0.94856	0.580087	0.733922	0.548341																			1.01824	0.60177	0.868545	0.968326	1.0777	1.36975	1.12069	0.414702
							1.03258	0.5	0.893543	1.47535	0.835644	0.606731	0.743191	0.551829																			0.974696	1.2107	0.836697	0.889691	1.07029	0.572874	1.10976	1.10903
							1.02872	0.271242	0.930769	1.3486	0.845048	0.675192	0.931308	0.243433																			1.21184	0.827004	0.946328	1.49695	1.27869	0.62878	0.841499	0.896053
							0.970246	0.65424	0.903537	0.975936	0.782353	0.564103	0.910688	0.26597																			0.929451	0.954907	1.03759	1.01587	1.01463	1.24609	0.767943	0.392132
							0.890796	0.272277	0.881004	0.631799	0.579137	0.580705	0.849315	0.70096																			0.930804	0.712695	0.935743	0.756126	1.13624	1.12421	0.637016	0.592683
							1.14572	0.584337	0.859621	0.515284	0.894915	0.85506	0.945038	0.599244																			0.777506	0.885609	0.619231	1.1354	0.75023	0.61518	0.927454	0.443054
							0.598582	0.815647	0.8753	0.591036	0.789474	0.555556	1.00882	0.976987																			0.830795	0.724138	1.08482	0.944444	1.15636	1.11422	0.805556	0.8
							0.939971	0.606742	0.941	0.9748	0.809331	0.867562	1.0082	1.07836																			1.0899	0.817538	0.790816	1.25366	0.823625	0.705458	0.740169	0.679463
							0.707401	1.06061	1.11824	0.830446	0.770642	0.455621	0.915138	0.53352																			0.838269	0.460227	1.01706	0.917942	1.04815	0.771372	0.941558	0.784926
							0.830546	0.951838	1.0221	1.11876	0.938242	0.885222	1.11864	0.866667																			1.22542	1.17929	0.696567	0.93977	1.05367	0.802244	1.10363	0.453237
							0.932444	1.09548	0.914634	1.32796	0.631944	0.664908	1.04716	0.882474																			1.18421	0.683429	0.866456	0.791228	1.30509	1.10866	0.835793	0.630069
							0.924357	0.628613	0.950096	0.897116	0.690949	0.619565	0.838532	0.32																			0.923274	0.592843	0.698207	0.795196	1.04432	0.624888	0.871632	0.99665
							1.07124	0.646489	0.916828	0.758621	0.481928	0.580224	1.02168	0.579023																			0.850622	0.702242	0.977778	1.24448	0.933333	3.47321	0.79685	0.564576
							0.933633	0.904762	0.897243	1.12464	0.964552	0.352	0.956522	0.744526																			1.23229	0.664943	0.940937	0.718323	1.19891	0.397959	1.29322	1.00941
							0.793046	0.726788	1.17384	0.824302	0.81016	0.953578	0.88024	0.95302																			0.854325	0.738265	0.825711	1.16856	0.86142	0.755716	1.06764	0.552809
							0.88024	0.976401	1.01665	0.760402	0.922199	0.903955	0.803483	0.663327																			0.870866	0.870932	1.29659	0.9129	1.35567	1.25704	0.669118	0.556128
							1.00886	0.985486	0.977381	0.962302	1.13596	0.554017	0.754491	0.672131																			0.905787	0.92998	1.03661	0.935691	0.924731	1.0154	1.13149	0.914718
							0.985646	0.818299	0.561151	0.702055	0.817021	0.4672	0.882263	0.548117																			1.04167	0.794235	0.905618	1.34981	1.50067	0.764706	1.17266	0.80666
							1.07946	0.546003	0.93865	1.16701	0.976436	0.303351	1.0627	0.529487																			0.944812	0.860606	1.12597	1.19085	0.896183	0.585052	0.830549	0.647303
							0.75969	0.466581	1.13078	0.989796	1.33745	0.465296	0.903879	0.704591																			0.853448	0.48249	1.96015	0.936652	1.18386	0.855491	1.06383	0.58613
							0.815707	0.701061	0.906393	0.669872	0.874088	0.645331	0.946939	0.607465																			1.01929	0.869177	0.985203	0.75614	1.68989	0.503297	1.01098	0.716524
							0.716016	0.992355	0.807429	1.07969	0.717277	0.482916	1.05276	0.746855																			1.12366	0.832895	0.934307	0.780899	1.08955	0.645244	0.985267	0.306434
							0.977454	0.747613	0.62963	0.821569	0.936535	0.877266	1.22877	0.548443																			0.938218	1.01697	0.899281	1.1411	0.874776	1.30039	0.863429	0.722925
							1.01357	0.675174	0.924282	0.892109	1.00563	0.510204	0.816265	0.510232																			1.16724	0.499459	0.839864	0.989967	1.18182	0.383378	0.992687	0.500917
							0.857143	0.533937	0.941667	1.01836	0.701005	0.991103	0.968254	0.981865																			0.816489	1.05195	0.780069	1.29495	0.856975	1.1162	1.07022	0.502444
							0.916122	0.547033	1.0455	0.57037	0.890547	0.880878	0.613772	0.738041																			1.44643	0.829091	1.37067	0.98928	0.969524	1.00438	1.1368	0.804024
							0.815299	0.62125	1.31464	1.01533	1.02555	0.721042	0.878299	0.843882																			1.23114	0.720257	0.742317	1.13817	1.0351	0.6142	0.968852	0.487225
							0.893939	1.00688	0.823266	1.00271	0.882759	0.641463	0.74026	1.20642																			0.8768	0.916584	1.11639	1.4809	0.858723	0.904656	1.23407	0.703252
							0.862903	0.665272	0.782369	0.584395	0.885343	0.462121	0.941476	0.769091																			1.0375	0.77814	1.16021	1.4391	1.126	0.88764	1.0906	1.00215
							0.601054	0.652459	0.84	0.814474	0.725458	0.75395	0.542969	0.642857																			1.05647	0.895313	0.669428	1.13433	0.883178	0.501385	0.884279	0.715909
							0.743741	0.692958	0.691176	1.16605	0.842324	0.741425	0.246241	0.484894																			0.691083	1.02703	1.41818	1.25854	1.13233	0.900249	1.23177	0.61424
							1.77119	0.62938	0.825843	0.91274	0.873418	0.693098	1.05055	0.439689																			1.11266	0.323699	1.13383	0.830018	0.912437	0.837587	1.50814	0.472959
							1.1602	1.09268	0.6875	1.09877	1.00578	0.698232	1.1236	0.465496																			1.01749	0.901449	0.695332	1.01704	1.21438	1.16118	1.03338	0.70743
							0.9388	0.927233	0.884956	1.09911	1.06352	0.818727	1.11602	0.803337																			1.17245	0.770235	1.80143	0.946721	1.2916	0.849658	0.851138	0.609618
							1.13152	0.512195	0.856757	0.675944	0.81	0.711811	0.763473	1.07455																			1.01316	0.537718	0.774021	1.00711	1.11503	1.20913	1.03712	0.87217
							0.904516	0.621875	1.06857	0.983655	0.688633	0.794449	0.843434	0.258701																			0.883954	0.590726	1.125	0.985859	1.14969	0.881226	0.792683	0.681582
							1.20755	0.841608	1.0816	0.869492	1.02826	1.06464	0.966527	0.900783																			0.92561	1.0211	0.914451	1.3029	0.904505	1.40492	1.12899	0.53866
							1.30151	0.690157	0.811395	0.638	0.605585	0.927875	0.980822	0.904332																			1.29652	0.811339	0.964037	0.932544	0.76022	0.867133	1.0366	0.437947
							0.946281	0.691569	0.849387	0.961489	0.7856	0.644928	0.683051	0.466063																			1.27286	0.526733	0.903885	0.865169	0.576923	1.2163	0.886816	0.451823
							0.708672	0.568935	1.02632	0.90411	0.901826	0.512786	1.19497	0.840666																			1.20257	1.1721	0.822706	0.909091	1.09375	1.02521	0.853114	0.691514
							0.922111	0.885813	0.861063	1.03109	0.952575	0.592282	0.846047	0.904306																			0.938585	0.50146	1.2052	0.826132	1.26434	1.25058	0.649621	1.0567
							0.971669	0.956044	0.874296	0.908497	0.782022	0.346467	1.09662	1.04545																			1.22271	1.31985	0.938017	1.31205	0.929539	0.468165	0.970492	0.741814
							0.80721	1.19667	0.65415	0.723698	0.883333	0.599532	0.599448	0.773669																			1.55838	0.961165	0.38551	1.05564	0.910638	0.758007	1.24444	0.934815
							1.04217	0.73401	0.876957	1.07639	1.11419	0.664975	1.31358	0.786096																			0.907895	0.764286	0.712821	0.927586	0.707792	0.962373	0.967366	0.868148
							1.00509	0.830966	0.817746	0.932127	1.00495	0.924171	0.850467	0.862919																			1.10811	0.605392	1.23293	0.867961	1.30505	0.506925	1.10872	1.08929
							1.45688	0.924956	0.959276	0.886427	0.789744	0.783242	1.19891	0.71078																			0.940789	0.745968	0.915429	1.0575	1.11905	0.594104	0.828397	0.575505
							1.30451	0.546407	0.923986	0.786925	1.07609	0.359206	0.67387	0.482794																			1.18511	0.548353	0.470514	1.10244	1.22021	0.544118	0.998012	0.725784
							0.715505	0.534643	0.945324	1.09238	0.611872	0.362369	1.26471	0.593587																			0.671756	0.791152	0.805405	0.728455	0.782427	0.624013	0.84796	0.512332
							0.933649	0.354402	1	1.11973	0.901615	0.395412	0.806034	0.739461																			0.822761	1.0336	1.08575	1.23714	0.742236	0.747212	1.15739	0.358357
							0.686131	0.512768	0.701342	0.981053	1.08475	0.850242	1.12654	0.579098																			0.883966	0.63463	1.03958	1.30786	0.898403	0.576733	0.981928	0.451691
							0.892308	0.63486	0.891892	0.82345	0.512521	0.482143	0.927298	0.804569																			0.936195	0.705882	0.997006	0.945355	1.87633	0.507886	1.00711	1.09091
							1.30094	0.94932	0.912111	0.794974	0.826087	0.306872	1.07417	0.51586																			1.02929	0.805815	0.941824	1.02301	0.97474	0.771605	0.889205	1.42283
							1.09586	0.875758	0.90228	1.01826	0.8592	0.418014	0.434316	0.57619																			1.15631	0.724922	0.861257	1.25317	1.31635	0.827485	0.942184	0.755274
							0.718978	0.478615	0.938798	0.815029	0.982567	0.834297	0.89881	0.627907																			0.853635	0.523918	0.690707	0.90411	0.768496	0.522609	0.637947	0.626551
							0.901075	0.755208	0.93566	1.06923	0.822957	0.62532	0.983851	0.847118																			0.835973	0.447269	0.913616	1.16459	0.739417	0.535101	0.835938	0.819828
							1.05069	0.939698	1.11244	0.922984	0.93646	0.674144	0.534364	0.513386																			0.844334	0.753775	1.05614	1.14134	0.773781	0.512409	1.04673	0.626453
							0.996073	0.646358	1.04918	0.772603	0.761862	0.589041	0.765734	0.598619																			0.887574	0.669557	0.998162	0.893119	0.81138	0.519337	0.910256	0.68364
							0.965354	0.399549	1.21372	0.808743	1.04374	0.457067	0.919922	1.18076																			0.854978	0.73913	0.893511	0.920313	1.04578	1.23668	1.28879	0.656846
							0.964789	0.602347	0.924282	1.01684	0.944361	0.678967	0.701413	0.648014																			0.773371	0.55237	0.872549	1.09107	0.900398	0.569832	0.818063	0.856982
							0.943548	0.621399	1.12276	0.787342	0.774843	0.759513	1.02142	0.871795																			0.539055	0.343624	0.978166	1.07692	1.10301	0.6256	1.34892	0.901224
							0.82716	1.0442	0.779775	0.945455	1.01119	0.532143	1.48621	0.586047																			1.14613	0.818966	1.15152	1.27506	0.747197	1.0437	0.861628	0.955702
							0.653465	0.783217	1.14368	0.992	0.950635	0.592471	1.07055	0.567073																			1.06231	0.423853	1.10422	1.12573	1.00394	0.794033	0.859724	1.04128
							0.768473	0.867368	0.480645	1.19917	0.884282	0.542022	1.07069	0.40201																			1.1357	0.652339	0.894404	1.04434	1.12065	0.486043	0.955357	1.20651
							0.752358	0.583622	0.981283	0.843882	0.841053	0.605452	0.970486	0.730673																			0.95935	0.429392	0.874074	0.856052	0.903756	1.98963	1.02493	0.734417
							1.05542	0.470238	1.08091	0.813319	0.664756	0.66998	0.726397	1.13655																			0.963956	0.775694	1.06826	1.07861	0.683544	0.698686	0.828649	0.882559
							0.799427	0.522926	1.00303	0.972549	0.672365	0.689063	1.04283	0.61454																			0.811198	0.591369	0.988708	0.894318	0.830508	1.39006	0.999246	0.850629
							0.770522	0.801887	0.954272	1.05476	0.670769	0.868198	0.932053	0.580583																			0.913876	0.658485	1.041		0.945946	0.47619	0.686927	1.26377
							0.957699	0.387543	0.891658	0.992147	1.06797	0.445714	0.714559	0.469849																			1.37048	0.734031	0.96087		1.02041	0.344697	0.991091	0.658654
							0.758025	0.390955	1.04844	1.02951	1.01148	0.709251	0.877049	0.876829																			1.57205	1.02112	0.738024		1.05482	0.774603	0.803681	1.21789
							1.04899	0.638532	1.32699	0.845685	0.743103	0.58	0.869191	0.45911																			1.49625	1.37688	1.11339		0.85929	0.697733	1.10117	0.7448
							1.11653	1.12127	0.577532	0.779944	0.875467	0.791549	0.998728	0.544839																			1.07276	0.740586	0.8203		0.938806	0.700143	0.90184	0.896679
							1.19144	0.696335	1.13747	0.910959	0.995696	0.555556	1.15636	0.798295																			1.03324	0.577148	1.19525		0.794297	0.814685	1.11854	1.15661
							0.901008	0.787456	1.13315	0.785805	0.685185	0.333782	0.821176	0.677019																			0.987654	0.71688	0.925656		0.92895	0.257713	1.00408	1.01778
							0.772569	0.48867	0.648325	0.860041	0.983364	0.786885	0.938931	0.779343																			0.890476	0.523566	1.05177		0.673709	0.846154	0.78553	0.672297
							0.809645	0.711701	1.04892	0.942466	0.884422	0.690883	0.768061	1.0245																			1.24033	0.589806	0.677419		1.28281	1.32897	0.768994	0.789266
							0.735401	0.537559	0.994839	0.740458	0.956886	0.671198	1.10074	0.752896																			0.850123	1.08121	0.745527		1.18626	0.414955	1.0217	0.746844
							1.03018	0.821951	0.914607	0.969585	0.86535	0.635	1.16375	0.674342																			1.10568	0.776267	1.05012		1.27599	1.05479	1.03753	0.84738
							0.881356	0.790968	1.04	0.911504	0.91954	0.574011	0.971253	1.12824																			0.584746	1.05537	1.64273		0.742126	0.577371	1.08581	0.610419
							0.687831	0.754846	0.940835	0.875682	0.976667	0.554455	0.946524	0.858672																			0.942446	0.548611	0.935227		0.797297	1.09981	0.934673	0.747766
							1.17683	0.627393	0.590313	0.876147	0.852234	1.15137	0.970655	0.307512																			0.714112	0.782232	0.850972		1.26111	1.07968		0.914148
							0.966278	0.645008	0.874187	0.984615	0.95936	0.557534	0.794258	0.793991																			0.922835	0.664683	1.18971		1.14762	0.411765		0.547753
							0.883268	0.878446	0.976546	0.871795	0.88668	0.306595	0.600719	0.956853																			0.786982	1.60119	0.965174		1.02504	0.849127		0.619565
							0.911555	0.590402	1.07565	0.780802	0.591139	0.354386	0.893122	0.744589																			0.711111	0.6	1.14337		1.02595	0.317175		0.799114
							0.624719	0.727536	1.09317	1.39921	0.627172	0.630751	0.90445	0.513798																			0.940678	0.619156			0.740117	0.937186		0.84488
							0.923664	0.635632	1.01373	0.714041	1.09651	0.785235	1.11674	0.68																			0.805498	0.460043			0.550838	0.430825		0.617493
							0.808094	0.688914	0.885013	0.921824	0.924945	0.482659	0.684932	0.640203																							0.975564	0.585608		0.589041
							0.929553	0.804833	0.824458	1.44502	0.757489	0.663743	1.04561	0.920561																							0.933422	0.542289		0.507833
							0.908163	0.40163	0.853524	0.707792	0.744218	0.694411	1.14815	0.421311																								0.560465		0.855941
							0.937402	0.53367	1.1985	0.845297	0.998857	0.539792	1.03523	0.746246																								0.407002		0.684828
							0.838665	0.62111	0.815827	1.23027	0.951274	1.05825	0.935433	0.832888																								0.605119		0.87918
							0.70202	0.47375	1.49262	0.837349	1.163	0.65894	0.816068	0.526104																								1.51452
							0.852386	0.800942	0.979253	0.790123	0.614731	0.674451	1.1087	0.41534																								0.581059
							0.964174	0.763566	1.00151	0.965802	0.828571	0.650815	1.05959	0.937771																								0.608173
							1.02475	0.926778	0.930097	0.903266	0.964639	0.609302		0.648649																								0.901914
								0.528333		0.727545	0.565807	0.731436		0.714044																								0.525862
								0.611884		0.886191	1.09852	0.686076		0.536782																								0.557018
										1.05102	0.933504	0.943026		0.603865																								1.72823
												0.444015		0.681922																								0.790859
												0.601978		0.534921																								0.620301
												0.505397		0.742574																								1.28469
														0.522495																								0.710579
														0.578189																								0.598111
														0.873181																								0.951306
														0.840077
														0.408
														0.781701
														0.579521
[truncated: 8 more columns]

## Sheet: Figure 4
	Figure 4c																Figure 4f											Figure 4h							Figure 4i
	Representative experiment																Representative experiment																		Representative experiment
	siLUC UNT	siLUC CPT	siLMNA UNT	siLMNA CPT	siLUC ola cpt	EdU-		Medians	siLUC UNT	siLUC CPT	siLMNA UNT	siLMNA CPT	siLUC ola cpt	EdU-			siLUC CPT	siLMNA CPT	siLUC PARGi CPT	siLMNA PARGi CPT		Medians	siLUC CPT	siLMNA CPT	siLUC PARGi CPT	siLMNA PARGi CPT									siLUC UNT	siLUC ETP	siLMNA UNT	siLMNA ETP	siLUC PARGi UNT	siLUC PARGi ETP	siLMNA PARGi UNT	siLMNA PARGi ETP		Medians	siLUC UNT	siLUC ETP	siLMNA UNT	siLMNA ETP	siLUC UNT PARGi
	129	51	25	38	22	4		Rep 1	52	72	34	43	39.5	3			41	36	358	243		Rep 1	30	22	130	123									1.13333	0.578313	1.23271	1.1746	0.884354	0.865757	0.990919	1.22329		Rep 1	0.9133	0.6259	0.9398	0.9233	0.8888
	63	73	7	40	11	0		Rep 2	72	68	21	51	29	0			10	29	69	12		Rep 2	25	23	114	66									0.991751	0.647668	1.28674	0.894884	0.80579	0.622353	0.954502	0.837349		Rep 2	0.983	0.7186	0.9526	0.9602	0.9683
	91	56	7	35	43	1											37	14	44	109		Rep 3	30	16	113	112									0.80773	0.411342	0.819192	0.382687	1.55414	0.781625	0.682952	0.789357		Rep 3	0.9201	0.6434	0.9681	0.9299	0.9183
	17	85	0	44	51	2											16	26	99	193															0.743216	0.654613	0.937046	1.17558	1.52506	0.85329	1.17481	0.539683
	79	60	8	62	25	0											51	16	143	196															0.604743	1.04545	0.833876	1.1119	0.699187	0.562814	1.125	0.554702
	62	99	24	7	34	0											3	12	202	35															0.884874	0.622004	1.04892	0.583913	1.39179	0.854806	0.928395	0.655556
	51	61	31	33	31	0											17	13	72	61															1.02355	0.632923	0.93375	1.22044	1.1608	0.213514	1.28571	0.514124
	67	66	6	6	38	0											31	35	109	351															0.980723	0.754687	0.943107	0.90625	0.84898	0.768608	0.997921	0.562222
	46	112	21	88	18	1											20	39	102	182															0.853913	0.606717	1.121	1.04894	1.11897	0.55	0.82625	0.548
	69	121	22	68	31	1											10	12	50	188															0.952197	0.663854	0.622754	1.91507	1.06228	0.926214	1.43524	0.643709
	85	51	26	48	51	0											38	7	76	83															0.934473	1.04968	0.919323	1.18333	0.906465	0.983607	0.721088	0.540466
	79	59	18	105	34	1											48	27	70	159															0.696078	0.680688	0.728205	1.06	1.22449	0.689223	1.00209	0.58371
	27	74	17	46	58	0											46	41	115	198															0.873917	0.719149	1.13609	0.959817	0.985149	0.627946	0.772809	0.580081
	94	8	16	14	30	1											33	40	73	90															0.317248	0.785285	1.06376	0.601833	0.987116	0.501773	1.02229	0.786448
	113	84	3	9	27	0											3	4	45	143															1.20849	0.691829	0.653153	0.917365	1.54789	0.891945	1.1611	0.367432
	86	56	32	39	29	3											22	7	127	41															0.986159	0.654646	0.798903	0.653103	0.698538	0.748387	1.05691	0.216867
	25	82	52	17	23	0											41	13	138	83															1.08481	0.61477	1.0399	1.04571	1.06452	0.836384	1.2289	0.110588
	95	72	19	73	21	0											16	31	153	61															0.736045	0.512635	1.00782	1.09023	0.826291	0.849036	0.563126	0.275783
	110	33	41	41	5	2											7	21	165	124															0.833992	0.883255	1.13666	0.876391	0.955628	1.42059	0.758794	0.662338
	119	92	26	61	29	0											30	10	108	33															0.785285	0.765328	1.04192	1.47724	0.935154	0.71124	0.953905	0.928047
	98	31	3	37	68	0											49	12	87	90															0.849282	2.16071	1.23577	1.12857	0.897329	0.598662	1.03657	1.30625
	14	148	27	54	36	0											11	50	79	138															0.988879	0.189474	0.897172	0.813355	0.587692	0.74734	0.937033	0.935197
	54	82	26	23	43	1											62	33	83	95															0.95493	0.941575	0.71179	1.07371	1.04	0.484818	1.03962	0.830488
	53	56	26	16	18	0											17	15	98	34															1.23936	0.271084	1.03623	0.896625	0.950322	0.634254	0.845705	0.795092
	54	86	9	44	33	0											31	15	153	13															0.677878	0.428986	0.95466	0.873636	0.777328	0.994924	0.811705	0.496259
	86	89	15	48	8	0											65	16	194	135															1.14417	0.47417	1.01258	1.69941	1.12446	0.796631	0.852205	0.914163
	97	83	8	26	34	0											26	26	82	45															0.56	0.828678	0.92381	1.38781	0.607407	1.56122	0.769697	0.983347
	60	66	11	20	68	0											3	31	115	13															0.99017	1.66667	0.930081	1.32195	1.08813	0.532481	1.07263	1.13712
	123	69	6	51	14	2											15	25	84	206															1.01703	0.383634	1.13369	0.894052	1.00337	0.688247	0.979079	0.863415
	96	69	70	26	1	1											23	11	153	158															1.29605	0.671739	0.774074	0.934666	0.883832	1.02916	0.612634	0.133627
	92	31	29	16	3	0											39	8	139	78															1.27818	0.713222	1.15296	1.42763	1.14105	0.694444	1.08611	0.879245
	86	107	31	27	3	0											27	13	91	122															1.75	1.47872	1.19846	0.613248	1.11648	0.336927	2.10516	0.841244
	105	76	14	104	9	1											36	27	68	119															0.765351	0.746401	1.51966	1.24235	0.813505	0.495838	0.69917	0.743396
	94	82	18	5	8	1											13	31	89	89															0.610101	0.726431	0.772727	1.13787	0.827014	0.792094	0.903323	1.0949
	69	37	47	18	3	0											16	9	158	202															0.750196	0.984	0.955446	1.53086	1.43151	0.947037	1.15827	0.83908
	25	35	15	40	14	0											29	19	64	158															1.0162	1.02558	0.684673	0.659614	1.03409	1.04924	0.687407	0.606936
	78	35	54	5	16	0											22	13	213	73															1.06541	0.743106	0.555707	1.23762	0.956731	0.75731	0.798731	0.487685
	62	95	8	26	18	3											17	21	121	184															0.841705	0.572682	1.29783	0.831766	0.870257	1.15674	1.01503	1.27532
	90	43	14	55	2	3											11	34	108	113															0.729478	0.791061	0.760597	1.16235	1.14162	0.362374	0.871123	0.783383
	78	34	41	59	13	4											6	26	108	141															1.1875	0.304	1.26389	1.0497	0.921189	0.345679	1.02227	0.385
	89	15	35	52	13	2											33	6	83	75															0.718858	0.48289	1.07051	1.18064	0.94373	0.574011	0.722656	0.675772
	46	104	40	29	12	1											9	6	139	37															0.982877	1.29278	0.959032	0.881922	1.03943	0.789888	0.957711	1.22927
	63	58	21	8	40	0											2	36	105	239															1.06825	0.56444	0.764356	0.666667	1.05	0.412752	1.00608	0.770492
	13	50	11	27	23	1											29	35	72	135															1.00967	0.351117	0.564401	0.960557	1.13883	0.983607	0.838124	0.889714
	63	67	5	53	28	0											14	22	100	214															0.764111	0.222865	1.3534	0.835979	1.03085	0.81446	1.14557	0.364462
	9	46	13	35	58	0											29	7	46	106															0.788512	0.69357	0.456684	1.01574	0.888102	0.706767	1.11817	0.653465
	62	93	50	60	38	4											49	10	287	30															0.888152	0.564151	0.965628	1.03167	1.01695	0.963351	1.11257	0.288066
	79	93	25	82	54	0											25	28	230	86															1.121	0.718586	0.978284	0.907068	1.49226	1.03326	0.590585	1.70659
	64	59	31	60	20	0											61	16	155	286															1.06369	0.81016	0.991791	1.03231	1.44796	0.758065	0.64093	0.843094
	106	77	36	78	34	0											38	16	94	38															0.951336	0.539503	1.07352	0.986649	0.54485	0.556548	0.568966	1.10277
	113	101	19	52	47	2											70	17	130	35															0.970016	0.841463	1.19114	0.718699	1.03265	0.474761	0.584392	0.528796
	62	150	59	56	31	1											40	16	91	87															0.85533	0.724138	0.829851	0.853428	0.906694	0.61477	0.861538	1.03567
	75	69	29	57	27	0											30	25	98	141															1.05621	0.548239	0.812759	1.02751	0.844072	0.53592	1.11448	0.92463
	56	64	32	59	21	0											43	16	89	252															1.07413	0.422951	0.936239	0.728792	1.18856	0.623549	1.28437	0.227444
	77	176	21	73	32	0											67	14	119	171															1.04275	0.116745	1.2487	0.820623	1.22568	0.383475	0.692797	0.45
	80	31	43	46	48	0											41	11	133	70															0.948	0.421412	0.806704	0.855901	0.814381	0.994885	1.02148	0.283883
	116	68	3	53	34	0											16	6	92	131															0.78253	0.735469	0.779772	1.0875	1.05624	0.90583	1.32624	0.726998
	81	49	20	80	22	1											52	10	150	103															1.02759	0.811867	0.980847	0.928819	0.71977	0.901216	0.828614	0.484135
	60	35	33	29	18	0											41	27	118	48															2.01047	0.539978	1.06709	0.707276	0.959641	0.956383	0.856192	1.0796
	120	83	30	36	13	1											3	11	107	137															0.996859	0.764244	0.809417	0.693573	0.912473	0.684631	1.11683	0.407273
	97	77	11	54	53	0											14	35	131	105															1.15321	0.393032	1.15744	0.744257	0.97619	0.727817	0.860841	0.845745
	90	34	19	55	43	1											21	30	101	152															1.16781	1.4736	0.83871	0.25624	0.9319	1.00303	1.17591	0.710177
	76	60	10	77	33	1											51	10	137	201															1.13514	0.780941	0.998856	3.59286	1.12149	1.12566	0.610526	1.00695
	58	43	5	67	51	0											26	4	133	69															1.23042	0.70328	0.823312	0.320513	0.91453	0.607721	0.849298	0.930836
	96	53	51	54	10	0											37	14	132	89															1.33931	1.11538	0.952607	2.62805	1.07345	0.792899	0.923875	0.54295
	44	47	2	34	10	1											43	15	124	122															1.01418	0.105756	1.06901	1.11954	0.550649	0.748031	1.37079	1.02153
	17	95	2	16	17	2											28	29	91	192															0.637271	0.717584	0.694089	1.02031	1.52893	1.46082	2.1197	0.293194
	48	64	9	41	20	0											44	25	93	75															1.00089	0.427731	0.614251	1.85833	0.920469	1.00637	1.06452	0.468992
	72	48	16	47	53	3											33	24	135	216															0.920455	0.92233	0.867752	0.934732	1.11448	0.84178	1.11722	0.623236
	31	66	9	59	64	0											39	14	107	103															1.04391	0.774818	0.630208	0.835165	0.836715	0.794837	0.909594	0.746356
	74	92	4	96	19	0											44	9	160	79															0.910131	0.74092	0.281596	1.59201	0.58547	0.884393	0.977654	1.01272
	60	74	10	78	25	0											24	28	97	68															1.03068	0.555718	1.21176	1.12332	0.884401	0.663982	1.36918	0.997286
	86	25	2	36	1	1											61	29	140	120															0.429809	0.731891	0.775949	1.04499	0.690158	1.16198	1.43688	0.625171
	63	61	17	97	54	0											37	27	116	144															1.10507	1.49226	0.638777	1.07418	0.813502	0.777207	1.02196	0.448113
	75	121	15	40	25	0											9	13	70	67															0.777255	0.798611	0.883858	0.702514	0.649648	0.328497	0.616684	0.681507
	62	86	21	69	7	1											7	7	111	158															0.639973	0.908497	0.759506	0.330155	1.09618	0.422343	1.34783	0.504237
	11	48	33	72	11	0											28	11	86	36															1.24134	1.06478	0.791946	4.36681	1.05512	1.92857	0.861976	0.839357
	148	2	17	65	38	3											10	15	104	76															1.12628	1.00771	0.964143	0.78117	0.926247	0.822619	0.629371	1.58065
	60	34	28	34	64	0											105	27	142	150															0.939982	0.67804	1	0.610902	0.587696	0.718731	0.768246	0.602694
	4	60	21	43	29	0											44	44	64	132															1.05597	1.33006	0.986699	1.04026	0.496704	0.689676	0.987619	0.920228
	47	58	41	96	30	10											61	17	15	189															1.05079	0.457806	0.843596	1.40875	0.994528	0.843224	1.08587	0.761518
	36	69	20	25	12	1											3	14	110	233															0.808493	0.822451	0.960396	0.860934	0.972737	0.546284	0.722736	0.800239
	91	128	35	7	12	0											22	20	65	293															1.02112	0.711668	1.00402	0.862687	0.97619	0.715615	1.10775	0.464129
	50	68	23	56	24	0											45	15	133	55															0.895503	0.910053	0.824545	0.87585	0.540293	0.766206	1.248	0.294253
	91	126	16	93	11	0											39	16	66	137															0.94016	0.777001	1.20635	0.500654	1.00563	0.943676	0.833807	0.216545
	32	77	16	90	37	0											23	7	126	95															0.884721	0.935159	1.23996	0.845626	0.825648	0.715576	1.06504	0.902655
	99	114	26	42	41	1											2	2	59	88															0.977802	0.660225	0.988787	1.86121	1.81319	0.313152	0.881546	0.850365
	10	71	5	51	20	4											50	25	208	176															0.302483	0.985976	1.03851	0.6	0.692708	0.789651	0.951691	0.491182
	88	114	9	62	45	6											3	41	123	112															1.04177	0.798811	1.02096	1.1236	1.0431	0.865878	1.06568	0.707547
	32	111	9	97	30	0											30	23	226	68															0.92755	0.579301	0.880677	0.882943	0.881143	0.851818	0.823339	0.884657
	210	69	53	43	3	2											11	20	100	126															1.00527	0.781737	0.920068	0.982456	0.629667	1.01925	1.04118	0.448666
	181	108	6	24	25	0											18	16	199	134															0.86616	0.757688	1.01832	0.84399	1.12285	0.946565	1.06103	1.91176
	133	65	9	18	54	0											8	18	126	137															0.57971	1.97006	0.94	1.18	0.959034	1.05898	1.08182	0.759259
	82	108	32	84	32	0											28	4	141	151															0.838852	1.47156	1.07366	1.08287	1.11673	0.792221	1.22188	0.931068
	48	88	48	42	36	1											18	36	143	108															0.983134	0.745413	1.08181	1.50919	0.907692	1.01138	1.09307	1.00872
	100	92	40	43	13	0											20	15	205	73															1.30579	0.436955	0.897747	0.993776	0.973966	0.665205	0.906323	0.847181
	69	21	26	48	29	4											30	4	84	126															1.04237	1.01042	0.859459	0.878957	0.938776	0.716927	0.883139	1.00917
	121	78	12	61	18	0											7	15	116	96															0.686275	0.528854	0.973515	0.772647	0.919825	0.493311	1.47917	1.04138
	48	44	21	61	71	2											12	9	94	285															1.28983	0.690265	0.842558	1.02664	1.05835	0.2608	1.28008	1.00278
	23	62	15	53	33	2											24	2	159	113															0.960362	0.838146	0.913319	0.908571	0.853567	0.38546	1.07557	1.32265
	85	2	17	61	5	0											9	18	128	110															0.970437	0.918744	1.4	0.806306	0.80746	0.598693	1.2607	1.00966
	93	30	0	47	59	0											38	12	181	153															1.08347	0.700124	0.437126	1.2065	0.963942	1.06572	0.51928	0.492857
	53	46	27	3	20	1											56	18	202	63															0.784156	0.713684	0.766816	0.744621	1.90909	0.597403	1.16009	1.38783
	84	73	19	40	38	0											48	0	71	49															1	0.538793	1.09797	0.756661	0.452409	1.24339	0.81407	0.763729
	66	104	2	17	26	0											13	5	133	83															0.97787	0.578331	0.745833	0.804134	1.35211	0.915094	1.06612	0.289922
	128	58	26	121	13	0											45	31	87	151															1.05485	0.734357	1.30292	1.02128	1.06228	0.285266	1.03646	0.654359
	55	126	49	38	30	0											17	20	61	79															1.19742	0.551821	0.785606		0.358871	0.87149	1.35311	0.509474
	103	104	10	80	42	1											33	2	101	69															1.16192	0.557252	1.0523		1.08442	0.951128	0.675781	0.276364
	117	72	0	71	38	0											45	12	189	50															1.14786	0.689095	0.887115		0.979846	1.29952	0.834879	0.927936
	97	102	1	64	17	0											30	25	185	38															1.32203	0.512821			1.12525	0.726977	1.17816	0.615942
	71	87	38	29	33	0											8	24	24	140															1.31563	0.36194			1.31969	0.555661	1.33516	0.341544
	48	107	0	73	4	0											28	11	140	10															1.21406	1.60606			1.125	1.00773	1.43921	0.49
	69	30	34	36	62	1											40	27	209	10															1.01057	0.87078				0.828012	1.08015	1.03079
	58	23	28	48	49	0											16	2	113	120															0.658537	0.795252					0.670068	0.716828
	81	69	3	38	7												57	17	221	77															2.05858	0.882937					1.30201	0.824207
	93	66	8	2	44												25	11	119	166															0.791457						1.31969	0.330914
	76	36	35	34	30												40	15	87	132															0.954082						0.836093	0.585263
	75	32	7	80	44												36	16	121	174															0.937853						0.699317	1.07716
	55	70	35	71	2												0	20	44	135																					1.05594	0.717117
	84	70	20	62	36												43	3	113	101																					0.781065	0.888584
	114	13	42	81	17												26	5	167	138																					0.968553	0.705
	76	8	18	75	27												60	32	135	119																					0.955277	0.66541
	61	24	14	84	33												13	28	163	129																					1.22103
	76	8	7	68	5												30	10	51	48
	118	52	6	104	1												32	5	192	31
	56	57	27	38	48												48	7	177	59
	131	35	26	129	39												49	17	102	30
	41	72	28	86	28												44	23		58
	58	70	8	19	11												23	22		141
	51	85	14	47	24												29	25
	79	61	28	60	18												37	2
	46	90	39	48	19												25	8
	65	62	41	27	42												12	65
	57	65	21	103	15												41	23
	24	40	21	5	31												43	17
	73	33	33	33	49												27	1
	60	38	17	45	6												30	44
	99	59	36	56	29												8	17
	36	94	16	53	32												33	27
	82	47	32	84	56												56	24
	35	82	15	27	52												44	5
	33	58	17	51	43												18	27
	40	57	52	9	38												48	11
	72	96	17	65	45												45	7
	57	71	12	53	40												42	12
	122	77	8	97	24												40	25
	16	89	25	79	41												1	37
	65	10	14	69	11												17
	61	64	27	57	58												44
	74	54	43	45	8												25
	91	127	34	95	37												46
	37	85	25	74	28												36
	72	33	35	7	54												33
	77	98	44		54												25
	27	48	52		64												35
	5	57	39		31												6
	149	1	28		15												29
	106	45	19		45												32
	78	93	25		46												61
	2	133	10		37												19
	32	77	30		19												38
	79	96	7														30
	76	47	67														33
	125	131															26
	119	64															41
	48	121															38
	51	79															26
	26	101															43
	109	86															18
	39	90															7
	175	171															20
	10	19															38
	9	21															0
	52	81															17
	76	60															28
	23	76															44
	98	79															22
	2	75
	83	66
	61
	43
	64
	50
	46
	67
	119
	97
	95
	104
	103
	68
	99
[truncated: 3 more columns]

## Sheet: Figure 5
	Figure 5b					Figure 5d				Figure 5f																											Figure 5g
										Representative experiment																											Representative experiment							Representative experiment
	NT	HU	CPT	ETP		NT	CPT	ETP		UNT	CPT	ETP	G9ai UNT	G9ai CPT	G9ai ETP	PARGi UNT	PARGi CPT	PARGi ETP	PARGi G9ai UNT	PARGi G9ai CPT	PARGi G9ai ETP		Medians	UNT	CPT	ETP	G9ai UNT	G9ai CPT	G9ai ETP	PARGi UNT	PARGi CPT	PARGi ETP	PARGi G9ai UNT	PARGi G9ai CPT	PARGi G9ai ETP		CPT	G9ai CPT		Medians	CPT	G9ai CPT		PARGi CPT	PARGi G9ai CPT		Medians	PARGi CPT	PARGi G9ai CPT
	0.259395	1.63642	4.49714	0.850343		0.563883	13.5926	16.9801		0.981308	0.596825	0.732687	0.879653	0.947689	0.556242	0.841427	0.734291	1.04029	0.880916	1.37075	1.27479		Rep 1	0.9838	0.6303	0.7029	0.9486	0.8829	0.8984	0.9339	0.6699	0.7405	0.9382	0.6792	0.706		43	34		Rep 1	19	12		179	311		Rep 1	177	112
	0.366848	1.94711	3.7045	0.609696		7.99297	22.6038	11.1347		0.932169	0.858657	0.794072	0.863753	0.905738	0.584833	0.899566	0.495595	0.636179	1.07733	0.408922	0.515324		Rep 2	0.7458	0.6056	0.6547	0.7988	0.8458	0.7444	0.809	0.5854	0.6043	0.7775	0.585	0.5461		85	37		Rep 2	20	10		256	297		Rep 2	140	119
	0.0808176	0	3.8374	0.527799		7.03887	11.497	5.45493		0.979401	0.715746	0.859649	1.05021	0.285526	0.632677	1.01644	0.792383	0.619469	0.710744	0.503788	0.956159		Rep 3	0.7615	0.6346	0.6539	0.7166	0.6994	0.6912	0.7242	0.5488	0.5547	0.7027	0.5918	0.6455		78	37		Rep 3	51	33		169	252		Rep 3	228	277
	0.382899	2.3313	4.70742	1.5331		8.11105	15.3705	2.25709		0.926282	0.342805	1.01312	0.777693	1.43659	0.955163	1.10862	0.462299	0.564636	0.848617	1.00341	0.203774																47	41		Rep 4	53	37		242	133		Rep 4	244.5	238
	2.40255	2.89036	2.91609	1.70599		4.43871	27.5244	0.108997		0.841816	0.533543	0.533752	0.621089	0.86067	0.883191	1.36225	1.08497	0.736041	0.864646	0.5	0.278132																55	43						218	232
	1.02949	1.32614	3.34048	1.12956		4.77124	9.27812	2.24715		1.1016	0.382199	0.678333	1.31417	0.492308	0.411063	0.634615	0.820913	0.803665	0.521053	0.687273	2.26882																17	11						320	229
	0.414498	1.88016	3.36635	0.63346		0.482501	14.523	10.9988		0.979769	0.353312	0.990476	0.717358	1.04762	0.383123	0.871145	0.443418	0.443235	0.787136	0.903797	1.61404																120	17						194	265
	0.337195	1.28019	4.25365	256.48		0.479106	16.856	24.4206		0.793852	0.194399	0.944719	1.08442	0.749625	1.0126	1.03924	1.22375	0.442731	1.20776	0.203774	1.47684																90	27						216	341
	0.509376	1.07507	4.72833	0		1.00104	12.5557	4.34881		0.444444	0.353234	0.704508	1.18351	0.841503	0.638701	1.11328	0.51481	1.15838	0.792666	0.898876	0.46861																53	49						465	669
	1.51999	2.06252	5.68489	0.95283		5.68915	5.40798	14.8713		1.41745	1.04552	0.887745	0.895522	0.512	0.558904	0.605442	0.602865	0.798623	0.775468	1.57382	0.415094																20	5						319	339
	0.637139	3.37275	4.46363	0.216751		0.116403	9.36679	2.46395		0.61945	0.541497	0.824651	0.955852	0.645522	0.588718	0.82963	0.507092	0.772582	1.00236	0.509009	0.420575																53	52						63	371
	0.520282	5.02684	5.21741	0.827954		2.20226	5.99268	3.63977		0.636364	0.508013	0.700965	0.754339	0.833708	1.03598	0.368787	0.200212	0.780259	0.936667	1.10777	0.971015																40	55						293	348
	0.444347	1.82103	1.15649	0.864539		3.68897	20.0011	0.293687		1.1608	0.431818	1.06119	1.04188	0.853474	0.455072	1.04375	0.871795	0.975477	0.77913	0.396761	0.463357																17	35						368	158
	0.344522	1.51723	5.31458	1.59951		1.84262	2.96232	1.3952		1.21201	0.626761	0.30303	0.666667	0.812977	0.521164	0.82708	0.883475	0.711691	0.910211	0.989796	1.44268																56	17						201	199
	0.796041	3.48217	2.28659	3.56344		7.34356	17.6337	1.6427		0.939799	0.672642	0.667756	1.32006	0.821526	0.556911	0.903158	0.82659	0.892171	0.942563	0.873638	0.808442																72	64						277	398
	0.173688	2.85108	4.60461	0.876194		1.86817	24.9314	0.292057		1.0049	0.925758	1.0507	1.23363	0.835883	0.676508	0.697422	0.682119	0.444824	0.858808	0.224215	3.05																50	49						270	713
	0.0886916	7.12082	3.62532	1.5606		2.94233	7.05801	7.59072		0.89375	0.621813	0.992987	0.569252	0.443213	0.726648	0.968481	0.818824	0.722183	0.665152	0.367781	0.220721																62	29						381	369
	0.353385	1.95639	1.42451	1.24886		1.44826	10.3087	7.85526		0.953961	0.580982	0.580292	0.854065	0.614815	0.916031	0.870895	0.498258	0.392034	1.09481	1.58621	0.736395																77	37						313	183
	0.329955	2.43201	3.06548	3.27505		4.64845	17.1084	8.81904		1.03957	0.629762	0.409218	0.545624	0.75	0.675378	1.11042	0.826144	0.426802	1.08219	0.608929	0.432099																71	69						135	377
	1.06844	2.65346	3.68274	1.61231		0	0.215451	15.0641		1.02522	0.501228	0.356098	0.864796	0.817276	1.06886	0.809802	0.68242	0.957447	0.94335	0.964191	0.916399																34	18						61	376
	0.4138	3.66372	4.03862	1.43242		0	17.3419	0.308826		0.714599	0.932026	0.500719	0.958904	0.577855	1.14477	1.16406	0.734421	1.03922	1.08451	0.512281	0.578652																41	21						90	201
	0.250855	3.56508	2.80773	1.05215		4.20491	12.3328	2.09926		1.15365	0.879085	0.382953	1.205	0.769912	0.989914	1.29713	0.441548	1.72985	0.688889	0.717647	0.129794																51	53						330	163
	0.697818	2.58961	2.79429	2.92292		0.408881	17.106	2.06816		0.872154	1.08226	0.726667	1.14159	0.945355	1.19403	0.814554	1.01543	0.866819	0.270588	0.730618	1.49383																35	43						157	242
	0.274584	0.465516	1.34418	1.39682		0	15.7353	0.482032		1.20247	0.546335	0.618984	1.10498	1.23485	0.684848	0.982759	0.935913	0.466069	0.855835	0.368952	0.555336																33	57						179	252
	0.474138	3.10605	5.18602	1.13782		0.229601	11.0631	2.89618		0.440415	0.182663	0.700777	0.898104	0.632761	0.759804	1.37571	0.183926	0.928155	1.10458	0.553571	0.795294																36	56						385	141
	0.987322	0.77196	3.93202	0.819954		1.25839	6.71506	3.68184		1.26513	1.10224	0.892188	1.10714	0.916667	0.912317	1.65969	1.26607	0.55268	1.02388	0.386517	0.966667																33	36						198	189
	0.44294	7.8181	4.73766	0.756731		1.34981	14.9067	6.39524		0.976165	0.837307	0.375	0.763423	0.892768	0.652803	0.894416	0.876847	0.722628	0.977186	0.671296	0.297345																35	36						357	325
	1.00478	2.86544	4.41853	0		1.64749	25.8707	1.35451		1.05849	0.59104	1.10397	0.745415	0.582966	0.891927	0.895455	0.668975	1.25176	1.0149	0.69697	0.433166																89	65						332	310
	0.119326	6.73878	3.13426	1.2349		4.95566	29.9723	0.906806		0.686495	0.844324	0.849315	0.996454	0.461347	1.79339	0.771218	0.345708	0.663055	1.33333	0.677083	0.389439																59	64						148	163
	0.373525	2.69711	3.01083	0.785041		2.5367	1.8131	0.905377		0.847222	0.530381	0.612943	0.828099	1.15311	0.272727	0.956213	0.942547	0.533708	0.9447	0.784314	0.438119																75	52						332	192
	0.298801	2.80441	4.00531	1.43718		0.866452	1.75404	13.1817		0.763504	1.07391	0.822171	0.848167	1.35785	1.025	0.833333	0.812006	1.11934	0.865574	0.734127	1.1875																21	39						101	223
	0.686242	0.926053	2.9405	2.06616		1.16775	16.4993	3.55997		0.98002	0.37276	0.558091	1.20455	1.21605	1.77872	0.584041	0.429815	0.776528	0.776632	0.140759	1.26623																51	41						55	219
	0.224147	1.88573	2.27679	1.60271		3.52482	15.9323	3.49707		0.726708	0.976514	0.953125	0.98778	0.883212	0.967262	1	0.290023	0.75344	1.18317	0.78456	1.34271																46	29						286	212
	0.609751	1.03551	1.344	1.8716		0.566974	12.8531	1.80895		0.745724	0.846233	0.467066	1.14341	0.859627	1.36477	0.768786	0.86376	0.506378	0.889881	0.962963	0.471429																38	4						150	213
	0.20761	2.7485	4.96138	1.9249		0.401243	1.61149	0.875367		0.908068	0.804398	0.539095	0.782609	0.754762	0.952066	0.654971	0.638239	0.930131	0.933063	0.0884762	0.47006																77	39						163	238
	1.24333	3.14533	3.6789	1.05455		0.118705	10.5315	0.556449		1.1388	0.488938	0.908497	0.972495	1.11356	0.954277	0.796341	0.78125	0.653295	1.0627	0.653125	0.7051																66	37						266	253
	0.443115	1.55286	3.53145	1.74747		0.335342	42.2738	1.73516		0.991098	0.613333	0.619938	1.04978	0.566917	0.390244	0.234257	1.1517	0.940711	0.965398	0.722581	0.719653																55	43						154	389
	1.31128	1.65289	2.70438	2.839		0	15.5777	0		1.6181	0.290262	0.754545	1.19205	0.397384	0.643103	0.67162	0.370414	0.292537	0.920617	3.86957	0.637037																34	55						336	340
	0.0485859	3.15536	3.89051	0.648698		0.27599	18.0266	0.872483		1.17631	0.350084	0.632613	0.902332	0.564655	0.725835	1.36713	0.886435	0.893967	2.42249	0.353333	0.865686																43	60						308	239
	0.234677	6.5723	3.9235	1.55222		0.397663	10.8347	12.1453		1.21562	0.761702	1.56118	1.0131	0.742857	1.19321	0.816929	0.604693	0.465567	0.915187	1.00792	0.702991																84	72						247	264
	0.446788	6.44527	3.65787	3.60791		0.298742	6.39152	1.38072		1.19688		0.332226	0.816008	0.645217	0.587143	0.448276	0.711755	0.110734	1.00516	0.599359	0.671053																74	63						364	263
	0.588795	2.29061	3.66344	2.8713		0	28.8541	0.195864		1.03521	0.308333	1.11952	0.692162	0.72428	1.19168	1.00919	0.831395	1.30804	0.167665	0.763596	0.976303																37	29						275	284
	1.184	4.34363	2.49688	2.807		0.28574	5.75228	3.64722		1.15068	0.947883	0.222445	1.51681	1.1692	0.436658	0.943038	0.348974	1.0944	0.82438	0.463873	0.782353																45	41						303	92
	0.765971	2.2052	4.39531	0.863359		0	6.58022	0.381835		1.13636	1.20893	0.698206	0.795238	1.01108	1.01541	0.837521	0.774436	0.680401	0.824367	0.778626	0.713461																107	21						169	232
	0.377713	0.525302	3.21913	2.96431		0	24.6601	1.34137		1.0202	0.792666	0.472222	0.938517	1.1447	0.9375	0.971034	0.558612	1.37538	0.333714	0.125714	0.97093																75	23						208	454
	0.346007	3.87872	4.15745	4.05574		0	10.0098	9.79016		1.04098	0.670574	1.35756	1.25714	0.317987	0.898356	0.918295	0.597911	0.4993	1.12976	1.06107	0.228385																69	12						152	179
	0.263861	3.31001	3.90118	7.1039		0.0949642	9.20257	3.44221		1.5614	0.716505	0.690476	0.895095	0.851789	1.01777	1.38806	0.408392	0.569512	0.841954	0.610108	1																51	58						257	231
	0.390408	4.86255	4.1616	5.28237		0	22.5122	11.5121		1.24288	0.576	0.426528	0.985611	0.705357	0.852304	1	1.30579	0.833333	0.865759	0.239057	2.7037																0	40						279	69
	0.612506	7.02302	2.45844	2.89651		0.100899	15.0269	10.0586		0.353757	0.127106	0.640131	1.15	0.88	1.16175	1.64286	0.846016	1.20227	1.0015	1	0.405405																45	15						372	151
	1.30016	3.61057	2.15161	3.86047		1.0179	24.1785	6.91257		1.13267	1.18258	1.27237	0.443564	0.66075	1.10707	0.885135	0.988142	1.01157	0.326786	0.644195	0.325733																79	34						390	127
	1.09627	2.01835	3.43096	6.11011		0	28.4853	5.6779		1.1877	0.851024	0.938679	1.69613	0.719525	0.986441	1.24168	0.562849	1.17808	1.07143	0.186441	0.821029																38	11						167	437
	0.16844	6.09771	2.87597	5.75175		0	15.5975	0.372167		1.43784	0.34904	0.841751	0.651139	0.944146	1.12794	0.432122	0.19112	0.584281	1.23156	0.786325	0.868173																61	4						134	259
	0.369073	1.80571	4.85537	5.84184		0.121613	20.4728	8.27368		0.804913	0.85	1.09898	1.11023	0.679939	0.956182	1.8559	0.315271	1.21918	1.02981	0.693359	0.906475																121	15						250	144
	1.28377	2.24986	2.86407	3.89818		0	13.3445	0.842915		0.902357	1.07312	0.935644	0.860746	0.904011	0.725032	0.733788	0.520953	0.835962	0.645971	0.331691	0.755193																485	47						231	249
	1.30275	2.72523	3.31676	4.30317		0.191106	13.3988	1.77947		1.46018	0.423124	1.14556	1.03218	1.00958	0.638272	1.04106	0.265281	0.465492	1.06061	0.41806	1.05614																23	24						150	325
	0.730782	1.61397	2.47377	5.2326		0	25.9826	7.88798		1.15709	0.278146	0.838174	0.866019	0.415138	0.975973	1.85861	0.78979	0.965517	0.638056	0.743812	0.441667																85	21						286	333
	0.806259	4.96498	3.30123	2.85149		0.127404	41.6954	7.14421		0.771472	0.450572	0.5323	1.29589	0.935681	0.927044	1.37011	0.981767	0.208029	0.90894	1.00893	0.789934																74	20						182	302
	0.664376	2.95624	2.08955	3.98344		0	28.9754	3.18884		0.81962	0.784038	0.730481	0.465261	1.2515	0.468254	0.941576	0.471731	0.433204	0.791667	0.287615	0.403509																64	67						294	340
	0.274738	1.2013	3.31482	3.52572		0.243226	8.43334	1.92767		0.931507	0.244541	0.374603	0.615882	0.700168	0.918145	0.901639	1.12376	0.593654	1.44295	1.09198	0.189189																689	66						191	298
	0.920677	8.12569	5.61219	7.55738		0	11.4197	5.61604		1.29754	0.688217	0.880488	0.905537	1.29883	0.937419	1.08617	0.85017	0.751453	0.887067	0.586854	0.354571																58	9						394	215
	0.540778	2.41771	5.5951	3.51568		0	18.585	2.82815		0.715659	0.430788	0.657718	0.344301	1.4863	0.729508	1.05048	0.439344	0.92	1.00574	1.08611	0.359673																32	9						355	257
	0.875452	4.63169	5.88409	5.19517		0	14.7853	7.34813		0.916955	0.623971	1.24314	0.425882	1.10833	1.13801	0.912473	0.357268	0.081761	1.04303	0.989933	0.729771																59	49						188	256
	0.440738	2.88428	2.45557	7.80774		0	18.9369	3.83319		0.815634	0.341722	1.14578	0.902367	0.88507	0.681159	0.783505	0.227513	0.887035	1.10974	0.430556	0.620948																79	10						313	238
	0.450971	3.78019	3.50404	5.18365		0	17.2578	5.46925		1.03025	0.625963	0.78392	1.23852	0.742131	0.803828	0.909091	0.684076	0.764138	1.47934	0.62297	0.473373																99	38						323	195
	0.634836	4.49327	2.05351	5.00732		0.0887967	24.1135	3.43971		1.03064	0.423077	0.843066	1.0762	0.541453	1.11715	1.38028	0.171631	0.344353	1.0233	0.717822	0.558282																142	47						257	295
	0.406924	3.53129	4.9677	5.5455		0	31.3089	8.43081		1.16413	0.702326	0.95603	0.832	1.22281	1.30575	0.943038	0.437845	0.740533	1.07692	0.382488	0.256545																55	6						191	201
	0.0997992	6.02449	3.90868	4.01034		0	30.4175	10.5539		0.914865	0.380661	0.323126	0.476191	0.818955	0.789583	0.957711	0.865385	0.178571	0.618357	0.140704	0.259259																29	29						381	345
	0.38781	4.07346	3.11809	6.63837		0.376421	19.3449	13.245		0.981508	0.494905	0.954976	1.10526	1.05483	0.800962	0.511976	0.858031	1.40179	2.71006	0.504785	0.917232																38	21						107	164
	1.21153	4.82918	3.21837	5.2251		0	8.81562	9.17842		1.252	0.92549	0.41909	0.972393	1	1.13296	0.535497	0.852159	0.380589	1.0638	0.239274	0.762852																35	49						345	216
	0.256382	5.85178	4.32657	3.96666		0.10597	13.7956	7.90021		1.01046	0.787053	0.566019	0.94051	1.03591	0.832386	0.538259	0.316988	1.04545	0.8598	0.679198	0.579882																59	30						253	415
	0.533606	1.83114	4.89795	7.99		0	25.1945	8.25015		0.941948	0.854497	0.411437	1.15681	0.593496	1.2151	0.869969	0.670792	0.868493	1.07607	0.108987	0.836864																49	26						178	194
	0.236651	1.51247	3.65089	5.33707		0	24.8351	0.722805		0.964413	0.959646	0.665552	0.989721	0.882927	0.843552	0.539945	1.22059	0.861905	1.08203	0.943452	0.259427																30	42						213	183
	0.120183	2.0827	6.91371	2.3738		0.584095	39.429	5.10641		1.04778	1.13596	0.520767	0.702638	0.674419	1.12709	0.211618	1.80878	0.583893	1.07126	0.858025	4.3007																64	32						247	61
	0.575272	4.13705	4.42571	3.89875		0	29.1317	2.59322		0.914226	0.332524	0.244652	1.89394	0.888298	0.804464	0.217391	0.890302	0.721098	0.998294	0.345679	0.771653																32	51						229	133
	0.312137	1.94026	6.13681	9.94754		0	6.73866	7.49843		1.11506	0.229709	0.352941	0.53876	1.10014	1.00767	0.991364	0.746717	0.846307	0.918455	0.870968	0.454774																73	18						205	119
	0.164361	4.12047	2.17841	2.89359		0	5.08091	3.03123		0.814346	0.183716	0.628937	1.06742	0.816547	1.04288	0.839237	0.558366	1.20096	0.984183	0.252525	0.607046																58	44						161	439
	0.161159	5.51276	5.57431	5.2252		0	16.4621	2.07654		1.25232	1.24516	0.710112	0.779775	1.1161	1.10166	1.54348	0.621622	0.657009	0.982726	0.599424	0.2																95	41						267	252
	0.252957	3.20841	3.37277	5.81767		0	44.8647	12.8497		0.975339	0.903409	0.293126	1.15493	1.37799	0.731383	1.84615	0.504726	1.04094	0.839196	0.841667	1.02469																15	54						374	260
	0.30817	5.2058	1.48956	7.34089		0.200165	8.03837	0.654606		1.04625	0.486667	0.952965	1.18222	0.673507	1.0072	1.4609	0.407703	0.6	0.844517	0.652893	0.745731																66	16						446	305
	0.373716	6.36307	4.80045	6.44368		0.0941953	19.6965	2.31907		1.14644	0.538336	0.835294	1.48971	0.911493	0.647255	0.12989	0.692204	0.422943	0.899225	1.10593	1.16265																23	40						229	177
	0.366866	1.25371	4.6974	5.46778		0.207524	21.3813	2.00257		1.0638	0.248521	0.786555	1.40656	1.94888	0.986911	0.99435	1.1562	1.26689	0.926923	0.298422	0.613692																105	1						285	200
	0.318448	4.34866	3.1564	9.40963		0.845403	32.1782	0.740714		0.889157	1.41949	1.0028	1.1453	0.598802	1.06184	0.921671	0.489736	0.537285	0.977477	0.573446	0.38126																23	8						239	228
	1.35704	6.20581	2.38173	4.71848		0.0883081	27.4782	14.9749		0.948195	1.26667	0.515654	0.740958	1.03874	0.968825	1.08383	0.611722	0.288435	0.875614	0.287634	0.460545																26	37						275	222
	0.40736	4.40871	4.33636	9.2829		0.0925132	19.5596	11.2509		0.986028	0.630265	0.701363	0.89135	1.41384	0.655617	0.213198	0.303859	0.435396	0.487909	0.753769	0.47813																53	47						325	217
	0.289154	3.74718	5.342	5.84075		0	9.16894	0.105537		1.26813	0.802757	0.206597	0.885764	1.04818	0.541985	0.955645	0.697115	0.691847	0.863636	0.236152	0.737209																22	31						283	227
	0.210707	3.13931	6.54871	6.94273		0	40.4543	16.9568		0.870056	1.74715	0.897887	0.864269	1.41866	0.777439	1.94611	0.440288	0.661829	0.840382	0.446429	0.461066																53	83						305	242
	0.550165	1.54542	4.50893	7.88503		0	10.449	6.88243		0.900592	0.834244	0.36122	0.862275	0.67806	1.20815	0.822188	0.374134	0.792026	0.733945	0.310044	0.514416																54	16						107	259
	1.25751	3.90279	7.28349	11.3613		0.123631	23.3363	1.55218		0.997275	0.207921	0.814737	0.873935	1.02595	1.13725	1.02601	0.888421	0.295409	1.21826	0.519573	0.876307																20	26						102	233
	1.36068	0.553696	7.00327	8.02025		0.188391	26.2697	4.66313		0.478208	0.485119	0.82554	0.799312	0.775491	0.780726	0.73022	0.658363	1.12375	1.15647	4.49107	0.952381																51	32						283	179
	0.499343	5.30797	2.63803	5.93642		0	26.5206	25.4606		1.01172	0.397714	0.471279	0.885417	0.924959	3.41129	1.21429	2.31797	0.326889	1.06073	0.55082	0.67419																60	17						223	192
	0.0185784	5.48295	3.54203	8.39292		0.262761	29.4248	1.41158		0.938076	0.652542	0.762089	0.93633	0.654878	0.980903	1.0197	0.460784	0.380738	1.14851	0.955189	0.628698																45	28						199	115
	0.135584	4.841	2.24507	7.16249		0	47.5345	2.65569		0.974918	0.766497	0.810919	0.992714	1.30541	0.885507	0.830655	0.218362	0.629492	0.544031	0.930839	0.502008																96	72						311	268
	0.355417	6.00619	2.8544	12.4851		0	16.956	2.64938		0.721453	0.631188	0.625711	1.13898	0.82391	0.822072	0.933908	0.634752	0.688389	0.402039	1.10804	0.873702																68	82						498	250
	1.01364	5.19634	5.21927	4.8702		0	12.7439	1.22106		0.646593	0.307865	1.05053	0.948617	0.733945	0.495924	0.946483	0.768262	1.63231	0.865741	0.833031	0.988372																69	20						214	261
	0.837802	3.88531	3.81904	7.54412		1.31381	33.1252	3.61026		1.04856	0.189142	0.195122	0.911859	0.864245	1.07231	1.53201	0.777778	0.0974125	1.07397	0.851351	0.685185																45	32						211	252
	0.681619	2.12751	2.48617	6.7382		0	35.6827	16.7567		0.513278	0.655376	0.55638	1.23414	0.521204	0.305085	0.861233	0.0674699	0.165179	1.25963	0.61949	0.424242																75	50						172	158
	0.751658	4.52563	5.53102	4.35178		0.151818	36.4679	9.38212		0.907311	0.396825	0.55533	0.863324	1.17001	0.977387	0.758315	1.03438	0.462607	0.584856	1.43165	0.293629																45	10						256	224
	0.522458	5.39339	1.77501	10.1782		0.777832	28.3074	14.9632		0.53068	0.797872	0.798982	1.04085	1.25707	1.09823	1.24876	0.518121	0.770115	0.919414	0.84492	0.144016																31	37						213	114
	0.116875	6.34219	3.04684	5.03962		0	22.1968	14.4589		0.930159	0.796748	0.65	1.16992	0.806362	1.18987	1.18033	0.392384	0.87512	0.872236	0.462107	0.671123																91	16						286	386
	0.183143	6.49009	2.21697	5.88624		0.453237	51.8708	4.66694		1.03694	0.585213	0.900266	0.574074	0.631783	1.14794	0.795031	1.11677	0.938486	0.922973	1.35912	0.4																62	55						289	441
	0.196539	2.59689	4.34214	10.7975		0.1077	36.4775	3.02215		1.17041	0.744141	0.888438	1.18367	0.463173	0.656627	0.839806	0.644654	0.972222	0.905188	0.809524	0.82398																61	29						113	314
	1.26957	3.42444	2.48735	7.53286		0.906474	14.4505	0.490312		0.945674	0.746575	1.81884	1.02049	0.624378	0.2	1.40598	0.588328	0.927793	0.832101	0.668776	0.804794																61	35						239	313
	0.341647	4.06338	4.9347	8.05187		0.61614	37.7282	27.2084		1.02806	0.949772	0.687382	1.35499	1.51531	0.92511	0.813699	0.712329	0.823529	1.90411	0.653358	0.948854																69	31						300	127
	0.323878	1.69114	3.35407	7.95129		0.272241	22.1426	4.78382		1.17391	0.490012	0.695266	0.965642	1.83598	0.99187	1.05766	0.545752	0.542816	1.01921	0.209738	0.810176																33	41						184	153
	0.396638	5.15027	5.75747	6.44588		0	28.6752	5.58093		1.04712	0.909091	0.318644	1	1.86719	0.876611	0.559585		0.778826	0.971888	0.706587	0.70912																46	41						269	239
	0.335073	1.88399	6.79484	4.87481		0	26.659	4.4502		1.26892	0.357602	0.584687	1.20435	0.930657	1.06217	1.01408		0.756522	1.3012	1.11373	0.516556																76	37						196	247
	0.731558	6.14741	4.74831	3.80292		0	21.7468	10.9347		1.13575	0.505882	0.530303	1.00701	0.89225	0.892157	1.17932		1.27624	0.938202	0.489173	1.42912																46	32						168	278
	0.777353	6.33124	5.63527	3.00206		0.896873	6.23432	7.57582		1.09252	0.686897	0.768493	1.13998	1.08225	0.851138	1.62784		0.237079	1.18336	1.44056	1.37857																19	33						276	177
	0.296061	8.9441	4.59055	2.04379		0.478377	10.4973	3.75107			0.852941	1.17694	1.0743	1.16667	0.971292	1.07535		0.444444	0.810714	0.888889	1.31818																41	110						365	107
	0.227313	3.47374	3.28062	5.37225		0.393602	9.41402	7.41292			0.884194	0.440964	0.846154	0.794595	0.853998			0.923358	0.976967	0.52901	0.347023																19	68						249	107
	0.283484	3.26399	4.8228	4.19895		0.0908311	3.69815	7.26116			0.425428	0.817269	0.870103	1.22896	0.731638			0.879592	1.26466	2.18834	0.701658																56	37						196	225
	0.466885	3.579	4.19949	2.89663		0.0908311	31.2037	14.6496			0.718085	1.9834	0.545302	0.995157	1.09142			0.60043	0.987952	0.472222	1.02817																55	73						254	302
	0.151309	6.72073	4.72846	5.68654		0.299743	38.8153	10.299			0.804044	0.111111	0.904546	0.842759	0.952778			0.731707	0.483245	1.0507	0.934132																45	42						164	246
	0.530818	4.3767	4.62553	5.79776		0.19014	31.4683	2.79944			0.832192	0.522727		1.52843	2.07471				1.22297	0.554511	0.417983																38	30						102	315
	0.251012	10.764	5.49975	3.68624		0.591916	46.1515	15.908				0.540441		1.1879	0.598726				0.949057	0.986541	0.572115																82	35						82	234
	0.150364	3.88351	4.24556	4.98973		0	15.0249	28.7538				1.15789		0.711217	1.10233					0.985915	0.92449																22	64						363	208
	0.0192605	4.32401	8.53773	3.05663		0.802342	17.3662	21.655						0.090722	0.590835					0.117825	0.405381																34	18						151	422
	0.140742	1.17824	2.82172	4.81223		0.30277	2.69927	0.956602						1.1921	0.849341					1.64571	1																48	32						203	261
	0.473731	0.694632	3.59973	4.19185		1.64517	34.2457	17.0697						1.24586	1.09697					2.5873	0.838254																88	73						172	354
	0.635901	2.66917	3.16802	2.59904		0.606406	42.8706	8.49882						0.983333	0.81087					0.745205	0.348862																61	32						294	489
	0.606561	4.10442	1.80832	4.52607		0.0968865	44.4378	8.41117						1.58383	0.68616					0.309748	0.839657																63	11						236	161
	0.240938	3.9946	2.38067	5.83448		0	57.1844	5.1325						0.804255	0.698962					0.969374	0.622704																36	45						152	276
	0.189518	4.36759	3.22512	6.76556		0	27.9416	24.1385						1.29459	0.773393					0.183306	0.685407																66	62						75	229
	0.0325277	5.22728	2.38047	7.53338		0	9.11034	16.7583						0.607843						1.4717	0.966306																49	43						176	227
	0.103321	8.77419	2.67937	3.81121		0.133219	43.7226	21.3302						0.329384						0.59887	0.89781																89	89						143	326
	0.0209587	4.07327	1.71521	2.45537		0.0938588	10.1973	11.9218						1.45798							0.848708																95	43						441	322
	0.367652	2.17728	3.25746	3.01556		0.134276	8.18909	6.30887						1.02346							0.854812																43	113						220	281
	0.135448	3.06237	2.66345	3.66361		0.347898	49.4569	8.17724						1.01996							0.96578																48	108						169	123
	0.0750368	3.00103	3.56088	9.44483		0.402829	23.5067	6.0944						0.935154							0.894908																8	39						369	223
	0.326237	5.54	3.44889	4.03574		0.189208	106.779	7.24498						0.400411							0.834906																36	37						360	133
	0.0598826	4.87374	3.005	3.61087		0.183104	46.7734	10.1447						0.95							0.461722																49	14						331	198
	0.00908268	3.0804	2.91847	4.69024		0	16.5628	20.0164													0.3769																	42						297	189
	0.188114	1.53598	5.05655	5.46378		0	54.9736	8.57747													0.756225																	47						214	206
	0.270652	2.04827	4.16821	1.72564		0	2.49556	11.2531													0.545779																	54						275	176
	0.310442	5.23218	2.00963	1.74705		0.769037	19.1588	16.6361													1.00781																							306	210
	0.0540416	3.54139	2.24872	3.57347		0.28076	18.6701	0.690213													1.01014																							183	136
	0.386421	7.64894	1.55325	4.31773		0	20.2984	10.5606													0.334898																							267
	0.0922349	6.01271	2.2731	2.01173		0.189208	46.2393	10.5545													0.545145																							222
	0.196916	3.94456	1.22234	7.78674		0.582373	30.6705	13.9937													1.00942																							218
	0.30742	1.30404	2.40856	2.80953		0.366208	2.38612	9.43622													0.342183																							289
	0.344712	2.22619	4.32552	3.49047		0.78627	19.1241	15.8134													0.422695
	0.133524	0.641411	4.50071	2.55109		0	18.4895	29.7815													0.906542
	0.215285	5.39578	2.5599	5.15293		1.31327	37.0595	12.3201													0.592122
	0.0659242	4.28907	6.15351	5.23721		0.390622	21.9571	4.27259													0.706813
	0.0489328	2.91528	3.52173	5.08127		0	45.0775	24.2786													0.678788
	0.334174	5.1455	5.07672	3.10787		2.35563	27.6885	4.61928													0.772727
	0.184711	1.88176	2.23485	2.85058		0	32.2058	26.8915													1.69954
	0.125375	4.37913	1.75287	2.71845		4.80935	32.8685	14.8137													0.553824
	0.18824	4.45698	6.41458	3.78448		0.378347	53.9243	24.3738													0.5
	0.0884987	6.15773	3.71758	3.66367		0.105537	50.7008	9.53893													0.453822
	0.128729	6.86152	5.57568	1.59355		1.72432	26.7184	5.81836													1.07021
	0.71754	7.22936	5.81976	1.55798		0.284364	8.68304	0.781372													0.959315
	0.285717	4.34001	6.9743	3.41593		0.286458	20.5268	1.68254													0.385965
	0.037781	4.85985	3.71385	2.04757		0	25.948	1.19256													0.506266
	0.0556023	5.061	4.58325	3.63363		0.123127	32.2453	43.078													0.656144
	0.136559	6.612	5.41186	2.10441		0	1.03257	24.6688													0.413519
	0.223065	5.50293	3.3401	2.11348		0	5.25965	8.60569													1.05543
	0.3836	3.32252	3.14424	0.872462		0	25.2901	6.63327													0.952251
	0.397957	5.40228	5.65037	2.59005		0.747555	31.2567	19.4592													0.792285
	0.0840518	7.86213	2.27028	1.09009		0	1.07158	7.16967													1.04665
	0.0363491	7.51199	2.13981	1.50497		0	7.8169	8.11719
	0.10914	5.96475	1.37962	2.52394		0	35.4664	1.66456
	0.0694814	6.06759	2.90177	7.49537		0	1.20467	3.89122
	0.202452	0.16958	6.10644	1.37255		0.389901	27.2534	12.5119
	0.538104	2.09711	4.40502	0		0	7.21065	6.83174
	0.100381	3.67548	4.17188	8.81254		0	16.1891	14.2959
	0.246587	2.77087	5.59829	2.00593		0	22.1308	24.34
	0.303121	2.79361	4.40453	0.691979		0	9.01212	8.84105
	0.237354	6.67834	3.48104	1.17141		1.35704	19.6233	22.2778
	0.181288	2.91544	3.19647	0.183824		0	17.4075	4.5287
	0.286289	0.693908	4.49594	0.815716		1.31967	15.7394	18.9658
	0.0984418	4.7941	2.89711	0.519345		0	16.4861	4.85125
	0.3434	3.52958	3.72197	0.565517		0.68799	14.2829	17.7421
	0.382605	3.52807	3.16944	1.21506		1.38605	28.7201	21.9683
	0.315215	3.28734	3.82256	0.336774		0.206701	10.6174	17.6504
	0.880674	4.70915	4.90894	0.530553		0	11.9009	5.74157
	0.458958	2.01639	3.97937	0.332848		0.666567	19.837	14.0051
	0.318331	3.59997	3.34329	0.329555		0.0972711	16.5045	16.0283
	0.0893289	1.01502	3.21693	1.01209		1.56111	7.34905	8.52873
	0.213592	3.65478	2.26347	0.657552		0.249257	11.3962	13.6703
	0.120309	1.77874	1.75714	0.969748		0.0911916	14.217	15.8464
	0.305547	4.30977	0.812244	1.0876		0.10335	21.9373	6.99608
	0.10319	5.63226	3.25228	0.61654		0.510673	34.9037	11.2469
	0.270335	2.13777	1.52043	1.11396		0.6505	19.9138	27.9732
	0.186481	3.56674	3.10415	0.179739		1.08532	17.6061	1.05257
	0.144104	3.38968	5.07346	0.427156		0	22.1897	14.5989
	0	4.62109	2.77552	0.611573		0	21.2392	17.7347
	0.614022	6.33458	1.30374	0.653968		0.210754	25.405	3.54033
	0.13651	4.42179	3.96876	0.361262		0	21.7962	3.44862
	0.242194	3.02046	4.5469	0.526891		9.74333	20.8044	3.07233
	0.246005	2.82238	2.21061	0.208353		7.38126	11.5448	3.54458
	0.169556	3.1037	3.54677	1.46149		0.638414	12.8495	5.09848
	0.29535	1.32358	2.01816	0.884792		2.47135	14.7875	23.7412
	0	1.482	5.53996	2.91172		0.774175	12.5039	11.1006
	0.289213	3.03303	4.36779	1.78168		1.72702	8.79784	12.4729
	0.319845	3.37231	4.46296	0.455656		0.745555	5.76734	19.3984
	0.451512	3.63375	2.51294	0.899303		2.14548	13.1223	19.3604
	0.500583	4.62026	1.39831	1.40449		0	12.3233	10.5424
	0.416611	4.28565	4.129	0		0.608857	18.5218	23.2598
	0.569128	3.57963	2.46957	43.3017		2.34011	23.8219	11.7638
	0.160619	2.03526	6.20787	0.367642		0.212805	9.97989	2.72572
	0.0801635	2.34137	3.95018	0.506528		1.6534	6.57423	29.2128
	0.222948	5.06741	7.66746	0.784284		0	11.9587	0.214988
	1.49229	4.7994	4.1559	69.6968		1.96493	6.99112	22.9052
	1.18965	2.87859	4.63285	40.9108		0	4.37595	9.06609
	0.235166	2.26668	4.8619	0		1.51574	43.5632	8.73631
	0.663079	3.82168	2.0762	1.53072		0.456487	18.5104	14.4909
	0.175286	3.92473	4.65161	3.84753		0.566974	7.20075	17.0179
	0.334121	1.52547	4.95468	4.36612		11.6839	6.20187	5.55762
	0.192081	5.77567	3.99918	7.05393		1.66581	30.0382	17.1765
	0.338294	7.92802	5.79701	1.34925		1.81957	12.0073	14.8295
	0.528166	8.8927	6.78072	1.94281		0.847262	38.2113	7.82144
	0.768776	4.16361	4.06507	1.6813		0.545167	8.36951	3.26092
	0.6405	1.31916	3.1308	15.1784		0.782549	11.9504	5.36801
	0.337627	5.01945	2.9107	2.06574		0.747242	4.98167	11.6044
	0.880269	5.28579	2.1931	1.60376		0.392029	28.2637	9.45335
	0.247387	2.95617	2.78893	2.87		2.49652	51.7116	18.4065
	0.478012	3.10688	4.79578	2.48143		1.66318	33.5498	4.64645
	0.945052	4.01332	4.72145	1.28576		2.55132	6.74537	8.28867
	0.581361	3.51121	5.56722	2.57666		1.10778	68.5193	12.2422
	1.08935	3.14409	4.38826	3.73332		2.17423	18.311	15.3601
	0.436364	3.29429	3.55502	2.2608		2.56892	24.6335	10.7921
	0.161699	3.31203	3.4727	2.8718		0	54.7109	21.0025
	0.366371	4.76774	3.8252	1.93136		0.852884	14.5168	1.03786
	1.15991	1.62323	4.14915	1.25052		0	22.465	17.3355
	0.42793	2.67949	2.62116	2.62914		0.180269	22.7876	9.24765
	1.1321	1.285	3.06874	0.7785		0.279126	36.8681	0.504423
	0.0990145	7.36766	4.27756	2.04442		0.821191	52.4989	20.0412
	0.701066	2.77935	4.3939	2.84673		1.34996	26.6371	13.8345
	0	2.6171	6.74774	1.03621		6.50572	41.953	13
	0.371168	4.63387	2.17217	2.40025		3.28152	6.67354	18.0824
	1.06913	2.9258	3.65614	3.68921		4.16921	30.8823	6.33601
	0.515114	4.01694	1.79139	2.26347		0	49.5899	3.58482
	0.208339	3.09067	6.64621	2.68035		1.18333	10.4042	1.84535
	0.28472	4.55488	3.60867	3.54106		10.5948	7.54825	12.4978
	0.403045	0.624332	10.0508	3.99707		12.3082	28.6715	12.1493
	0.453006	5.99637	4.38095	1.09523		9.49999	32.0603	1.98792
	0.335819	1.71991	3.48155	2.5971		8.79535	11.8335	3.01806
	0.659231	1.82127	5.52628	3.30032		11.0654	16.7803	22.988
	0.618765	4.49375	3.81737	2.95304		9.03133	0.958396	7.99495
	0.358884	3.14	2.54181	3.97727		5.25899	20.4117	10.0114
	0.887561	2.63998	3.79072	2.19749		6.55872	16.423	12.4187
	0.247339	3.75715	1.70588	2.69182		2.73857	41.4381	18.3434
	0.23601	1.17213	2.80094	4.03232		1.72893	77.3027	9.56675
	0.488948	4.95341	5.71322	4.41422		3.29327	46.8368	12.6263
	0.650796	2.69005	2.14053	5.44234		4.41802	37.5214	19.7713
	0.653201	4.49173	4.72934	4.52637		9.94587	11.5826	4.09335
	0.126179	4.62204	6.07693	1.29512		8.21692	19.6953	11.5072
	0.162992	3.77811	3.07937	3.35735		9.17238	21.0711	11.4779
	0.159838	2.57257	4.42079	2.21945		0.492603	6.34436	5.04639
	0.419069	3.62738	6.16607	3.23199		10.3073	27.6111	8.44157
	0.239075	5.14866	3.47149	6.94083		8.605	42.9741	3.92246
	0.275263	3.23958	2.87922	6.62803		9.51417	6.42237	3.02074
	0.215059	2.24865	3.83057	2.80525		7.16815	19.5731	5.54905
	0.993232	5.09572	1.45708	5.7173		0.624227	41.7316	7.11934
	0.290773	4.70665	2.60184	6.30182		11.2239	12.0116	0.291209
	0.15662	4.2802	4.29881	4.18375		9.47886	15.942	2.6848
	0.769369	4.36172	2.81381	4.32993		9.05335	10.3253	14.6318
	1.31841	1.52226	2.10138	4.03394		0.301569	59.2908	18.095
	0.382868	3.1812	5.59585	5.92117		4.43956	29.2297	16.3571
	0.370573	3.87915	5.30236	9.92492		0.408823	25.788	5.21072
	0.199401	3.7762	4.61398	7.23877		0.663916	12.0365	24.687
	0.802532	3.56077	4.91637	3.8197		3.11049	78.9188	17.8285
	0.324061	2.84273	3.11848	4.79797		5.24255	120.62	23.7462
	0.115281	3.19959	8.26989	3.8233		1.16315	42.8471	16.3402
	1.048	3.28022	3.81816	12.1674		2.76082	17.6109	9.23352
	0.529647	0.414125	3.91776	9.01771		3.14585	27.5938	24.4533
	0.344953	1.80135	2.70118	8.41053		3.11798	53.2359	7.77557
	0.0309892	4.2037	6.55029	3.07819		1.98645	31.8816	2.97757
	0.230303	3.51737	3.22395	8.28693		4.43186	26.8973	7.9214
	0.17839	2.92568	5.13484	7.28198		7.31343	42.7275	16.8177
	0.298856	5.17987	5.2078	4.36223		6.01249	36.4652	9.67428
	0.581989	5.23851	4.49913	3.78409		4.91572	32.1435	8.5289
	0.219559	2.31646	2.80608	5.96278		0.542824	9.62934	6.43165
	0.22292	2.61577	2.38195	7.07869		2.24097	38.9345	14.5601
	0.568112	2.53097	6.07887	6.72199		3.63621	31.6148	6.47164
	0.222635	1.09142	8.08289	7.43298		7.27102	28.6323	9.80526
	0.113492	1.89432	6.75568	7.99555		2.50186	25.2081	0.198355
	0.129509	2.55781	4.33326	5.32832		0.376961	28.2248	1.48727
	0.171493	1.94426	4.44417	4.67843		1.7872	45.5503	14.6298
	0.0478141	1.63564	3.4407	6.66124		0	29.2361	6.28742
	0.103771	4.36418	0.736415	13.6996		1.76778	15.8658	15.5127
	0.0823729	1.80012	3.07423	1.6379		0.185483	16.4849	1.3178
	0.630637	3.92056	6.75715	5.72772		3.59032	2.17045	26.1467
	0.532216	1.05882	2.59587	5.59162		3.27587	11.2423	17.5936
	0.366229	1.34303	3.16857	4.85621		0.886999	17.7326	19.8545
	0.289427	1.13926	0.859207	6.92115		3.77914	1.41579	10.2271
	0.159604	0.397468	3.18011	3.65022		1.96079	3.90977	8.63797
	0.169124	2.98409	4.63955	6.909		0.508583	38.7774	46.5573
	0.170495	3.00937	2.79932	7.55578		3.24423	5.20101	5.15879
	0.28575	1.83505	4.33983	5.82536		1.41306	1.26182	1.84167
	0.310429	0.525933	5.57163	8.5221		1.33328	14.6323	13.7825
	0.611818	0.613791	5.74886	5.89213		1.37283	11.5246	9.38333
	0.697775	2.06897	2.16882	6.81787		4.25473	13.8645	12.6138
	0.0205711	2.31915	5.28618	5.07653		5.64564	30.409	13.8314
	0.593561	2.93874	3.22475	4.58565		6.04313	37.1779	8.83973
	0.245876	1.07843	5.99743	5.36686		11.9298	6.14589	3.6721
	0.439338	4.92148	4.09044	2.8178		5.85708	29.2787	6.01925
	0.384998	2.53654	3.58331	3.65916		2.27076	31.8242	10.838
	0.159514	1.51403	4.18936	7.52067		4.47684	53.5144	9.40933
	0.131212	0.825677	1.97549	6.75957		1.56698	27.0577	18.1837
	0.0149218	2.2469	3.65172	6.63089		5.53504	35.6901	19.4588
	0.167297	2.53388	1.83115	1.82653		8.73371	15.5851	13.4416
	1.12474	3.77081	3.88094	4.57787		1.22941	3.23906	14.7831
	0.329891	0.21076	4.20561	3.94284		2.42142	26.2794	12.732
	0.0534504	2.23406	3.51115	4.81178		1.0522	14.9873	7.40012
	0.0221429	2.96132	2.67536	5.81812		2.24612	15.5238	8.91995
	0.183807	1.04925	3.25921	2.83403		0.187977	13.4309	16.5971
	0.322106	2.3529	3.58001	8.71541		0.929049	25.3845	15.9144
	0.20419	2.75003	4.66921	5.07193		0	7.88322	4.04205
	0.0588559	2.05917	3.57589	5.69982		0.271917	10.0937	9.04555
	0.547113	2.76446	3.89434	8.35285		2.21671	41.9275	7.47783
	0.86499	2.48378	2.75813	3.64063		1.76919	27.7081	7.33576
	0.29026	2.97703	4.12002	4.46027		5.32856	24.9054	5.13615
	0.918628	0.681738	5.27636	3.50565		0	35.9968	16.4558
	0.448344	2.83231	6.25743	3.43128		4.89597	34.3714	18.6173
	0.335283	2.77114	2.82162	3.60899		1.17233	26.797	20.0872
	0.279617	2.74209	4.2596	4.95589		1.7033	66.9607	0
	0.254395	2.75211	4.78767	3.33236		0.478377	11.844	7.51863
	0.451287	1.20117	4.36592	3.99537		0.0908311	5.15239	12.986
	0.85789	2.43043	3.53466	2.42921		0.614809	3.62051	3.58216
	0.387973	3.47963	2.62988	3.1252		1.84097	0	24.0155
	0.557054	1.42767	3.28817	4.50175		0.387546	9.07694	14.8096
	0.275859	0.999115	3.0539	3.7727		0	20.5809	21.8286
	0.547387	1.12832	3.94005	3.90921		0.205884	23.7001	10.9085
	0.0236474	2.41272	3.79617	4.50206		2.24066	21.4061	21.7558
	0.348452	1.2954	3.2549	2.6584		0	11.2009	4.96796
	0.780251	4.28512	1.93274	3.66361		3.53349	27.1657	15.0273
	0.23297	2.57218	5.14617	3.10002		1.31777	34.1737	13.629
	0.793474	1.89023	5.51342	6.74136		0.898507	26.8184	7.78276
	0.142466	1.65248	3.53954	2.9978		0.281577	20.9759	5.72833
	1.62022	4.01887	2.82333	4.86995		0.404199	18.0767	3.92585
	0.524925	0.932622	4.81208	4.00875		0.18469	4.68834	10.2298
	0.534157	1.96804	5.18109	5.47245		6.07108	13.0891	6.67997
	0.312769	5.00397	5.96513	1.75208		0.7031	0.93318	11.2307
	0.223772	3.94289	5.08808	2.09364		2.84744	4.74532	15.209
	1.36178	1.18124	3.84756	2.28874		0.0908311	19.7199	31.4145
	0.564883	3.46021	2.37727	2.35113		0.0908311	6.15746	23.7108
	2.10527	2.03523	4.49	4.06116		0.399657	36.5972	25.8088
	0.749	1.09177	3.52534	2.85835		0.272493	3.84334	18.9514
	1.89986	2.99415	2.91057	1.50466		1.38421	18.249	3.86479
	1.15311	2.59333	3.52162	2.98713		1.07323	13.0612	8.68456
	1.31177	1.40386	3.08533	1.93665		0.183248	17.455	3.55181
	0.32452	2.64393	4.23961	2.26941		0.177337	3.93587	8.17003
	0.745419	1.05804	3.94822	3.91572		1.23239	4.05143	1.23815
	0.842314	4.28323	2.8746	5.07649		0.300159	4.76278	3.5586
	0.580468	2.44939	4.57256	2.12999		0.106402	5.03743	10.8821
	1.00081	4.95657	1.60034	1.32417		0.206893	5.29495	28.4187
	1.22127	3.44183	6.52689	1.03973		3.47305	13.0491	32.0396
	0.16265	4.76447	1.40259	2.71744		3.77223	9.29938	4.2457
	0.631059	3.88931	2.98446	2.07689		0.280193	1.43959	19.1142
	0.4185	2.90643	2.76539	3.70142		0.511913	1.46994	2.17724
	0.278265	0.535031	3.65681	2.92135		0.0945798	0.943142	19.2128
	0.324637	4.77047	1.57137	3.38535		0.594885	22.0617	4.91153
	0.30204	4.4889	3.12186	2.65517		0.744985	8.89079	3.52351
	0.119341	3.18939	3.12535	1.81645		0.491618	14.7571	3.47583
	0.14856	4.07457	3.13185	0		1.22363	8.19493	2.13001
	0.96033	2.45024	1.77775	2.55252		0	18.489	10.1236
	0.937741	7.34507	3.66005	2.73062		0.0886685	4.75751	17.4806
	0.739903	3.67254	1.86696	3.00222		0.55073	4.73846	10.5682
	1.1168	3.27204	1.18507	2.82987		0	5.12804	4.23004
	0.56725	1.21086	3.96255	1.44768		0.0938108	2.26543	17.6194
	0.0859081	2.02758	4.8948	4.26909		2.28022	15.7373	26.8175
	1.06736	8.45543	3.34434	156.817		0.123127	22.0547	0.874491
	0.348665	1.81103	5.22081	151.128		0.355699	15.7018	20.6817
	0.539676	2.34034	4.55036	1.60533		0.186784	18.4645	20.6782
	0.203664	0.679698	3.9394	0		0.180586	18.3368	16.1588
	0.926835	4.84454	4.69695	0		0.403973	18.1384	1.29927
	0.253226	2.23598	4.15543	0		0.946903	24.4815	2.70365
	0.335201	2.51862	5.21464	0		1.53354	16.3964	0.950196
	0.472065	4.47517	4.48625	7.61381		1.39486	14.0124	0.806559
	0.149322	2.10931	2.27198	7.54845		0.278501	9.08178	1.42047
	0.671401	1.56431	2.83422	607.963		0.678174	13.7907	4.02419
	0.39635	3.46136	4.81469	0		0.587591	12.6155	0.18469
	0.769951	4.16451	2.55418	0		0	10.257	0.193773
	0.440197	2.63017	2.46798	0		0	2.8005	7.77127
	0.333157	2.0078	7.04981	1.4839		0.747843	3.86342	8.24108
	0.358883	4.37846	3.95982	0.582929		0	2.29611	0.639324
	0.165415	4.33463	9.10579	2.33797		0.551979	70.4756	6.74891
	0.0728087	5.42307	2.09761	0.621751		0	64.364	0.32603
	1.01895	2.63398	6.244	0.534865		0.88287	17.4225	11.6501
	0.257919	2.90904	8.35647	2.6151		1.91492	50.0248	17.9591
	0.982344	2.15567	4.49562	2.45379		4.17223	12.2421	5.09329
	1.53463	7.57894	5.78313	1.02241		3.01632	1.42388	25.6413
	0.690385	1.52925	6.74393	0.685405		2.81244	2.43172	21.8453
	1.01713	5.2822	2.92246	0.756891		4.16618	3.22307	25.9779
	0.51799	3.47591	5.25692	0.482261		1.67554	26.7766	16.3776
	0.369059	2.7185	3.49695	1.53241		0.370966	26.2637	29.5429
	0.592092	3.20883	4.31902	0.566612		2.50651	5.31143	0.494138
	0.733701	3.61085	2.70604	0.849413		3.43854	3.63556	10.2353
	1.00674	1.91235	5.3102	0.624187		0.19745	1.41074	14.5604
	0.569155	3.36943	10.4216	1.18931		0.275233	1.88345	12.2342
	0.0804517	5.91322	2.81272	1.35184		0.454733	37.3772	17.3103
	0.418141	0.626358	4.98255	1.24358		0	44.8105	20.9778
	0.563998	4.59532	4.94345	0.750691		2.15848	39.4537	13.577
	0.195069	3.44507	4.10685	0.856506		1.50281	0.773778	18.28
	0.186675	4.62576	3.47043	1.14839		0.95434	4.4628	2.78912
	0.0839287	6.42739	3.81335	0.983461		1.59047	6.72523	14.7667
	0.475912	4.78697	3.70234	1.63334		0.78581	27.3746	12.3099
	0.687891	2.44499	4.88458	0		0.544483	1.55075	1.42823
	0.33589	2.41094	1.98282	0		4.96507	0.970032	26.4964
	0.532427	2.07367	4.13813	0		2.24493	0	1.22917
	0.0345723	6.18469	2.4182	0		2.50876	3.02641	28.2321
	0.203301	3.4238	6.9477	1.52704		0.275233	25.2164	19.7896
	0.0328498	6.96847	3.43331	0.696075		0.740436	2.55854	2.92712
	0.421909	1.63881	7.5021	0.372547		3.29359	39.9912	13.0167
	1.03881	6.6194	5.00807	1.03717		0.370966	19.0402	9.88728
	1.00285	3.56507	4.20113	1.97265		0.26925	22.6263	1.63284
	0.884047	6.05173	1.96998	6.33075		0.506189	6.27724	8.38305
	0.679099	3.16542	8.46008	0.973333		3.05563	2.56798	18.3156
	0.324167	3.15255	4.13756	3.92114		1.96151	18.7623	14.7442
	0.519719	3.75629	3.41879	8.17504		0.590801	47.1582	6.26817
	0.624265	1.59254	5.9487	2.14412		0.56695	27.903	5.39107
	0.126776	2.65886	4.92457	2.88581		5.83788	56.0398	4.45181
	0.286032	3.85721	3.53482	1.2288		1.68473	21.5088	3.28434
	0.296865	4.49223	4.33893	1.71166		6.80925	12.1844	2.68654
	0.391597	2.56732	2.52827	3.23172		1.86917	7.56862	7.17588
	0.360205	4.70368	7.84707	1.70648		1.98071	0	13.2123
	0.465115	1.88818	7.01225	5.03627		5.49494	32.3402	1.27244
	0.333704	3.22825	4.27218	3.02717		3.75188	7.55352	3.82346
	1.05784	3.29299	2.27119	3.23058		5.32661	10.3331	0.134774
	0.256171	3.51413	6.57719	5.0421		1.8647	45.2301	1.87727
	0.915978	3.0979	2.287	3.23897		0.930776	0	5.80805
	0.419152	3.31023	5.54012	5.20957		2.19204	29.0714	4.29452
	0.59675	1.44368	5.52149	2.90653		0.989032	16.7309	16.222
	0.754683	5.945	6.29942	5.11612		6.01168	5.32121	0.667552
	1.11986	3.23941	2.55716	3.22414		2.3269	26.5337	7.18312
	0.674818	2.47756	1.79993	3.19955		4.87598	28.1885	4.23959
	0.231835	6.45391	4.46474	1.20742		4.85105	32.6382	5.33189
	1.62578	4.39094	3.10375	2.76799		8.04894	69.131	1.01381
	0.717506	3.24015	3.38719	4.45506		1.92118	78.8803	0.0893894
	0.555465	1.71465	2.17291	7.70182		7.47012	159.19	2.36475
	0.434005	7.93074	6.03895	5.54612		4.70528	29.3988	0.595291
	0.250179	2.78382	4.42227	3.69954		11.2987	10.6377	4.22363
	1.13119	1.66257	2.56269	3.97394		2.97402	17.5067	5.95749
	0.391041	2.1453	3.74386	7.27864		5.60266	20.4051	2.28604
	0.530969	3.63302	3.9547	2.43784		5.89812	37.3889	8.62003
	0.426477	4.31319	2.44748	3.32844		5.47483	91.5035	9.40601
	0.463222	3.75147	1.21286	7.06818		1.85917	58.6834	15.4446
	0.310037	2.74081	3.92802	8.68367		8.27792	1.72572	13.7739
	0.338322	1.62715	5.85513	3.99186		0.650111	49.1703	1.64781
	0.216767	0.977736	4.09924	7.09926		3.95254	29.2758	3.92926
	0.866138	2.6147	5.07903	5.17474		2.13245	32.7989	3.95361
	0.52106	3.21041	3.12198	4.44923		1.20805	33.4994	8.00607
	0.738817	1.34876	3.21131	3.50574		1.25168	10.926	9.73689
	0.567091	3.93105	7.45427	7.3328		0.955836	9.65343	6.25616
	0.797798	0.838975	3.03595	4.35626		0.275233	11.0049	16.9135
	0.59522	4.16547	6.4194	4.73033		1.16695	7.92582	9.82072
	0.824602	6.01719	3.09363	6.6782		1.64952	16.0342	4.06393
	0.177797	4.6974	5.01516	4.28495		1.09829	30.932	1.45073
	0.280835	6.65002	2.19919	6.77616		0.648239	58.0601	5.38493
	0.0619435	4.47239	3.09896	6.27048		1.71153	25.1321	3.34314
	0.903223	4.4546	5.92886	4.59973		0.378445	48.3853	1.61637
	0.270507	6.95842	5.43182	7.95052		0.0897499	20.5045	11.7388
	0.198424	4.74193	4.70688	7.58177		0.0987249	5.81933	11.4197
	0.618419	5.72758	2.35075	4.02711		1.67125	26.2317	8.44279
	0.355281	4.76213	2.72095	5.447		1.76085	20.7099	13.3842
	0.177062	3.42661	2.87554	4.60348		2.62398	57.3893	12.1382
	0.243312	4.32653	4.64673	5.21572		0.686945	31.4991	15.1444
	0.454788	2.27067	4.00717	4.23804		2.80083	43.9652	6.62886
	0.243427	6.18593	2.18451	2.78963		10.9097	67.8522	9.66167
	0.370627	3.10503	6.93	7.48903		0.274656	34.3506	16.2145
	0.407053	3.02057	4.66021	4.29751		1.18843	12.7755	11.3949
	0.71992	3.07926	4.52015	9.25745		2.92398	49.8216	23.511
	0.664372	3.93899	4.86287	3.76682		0.399244	6.64851	16.1047
	0.314162	1.8273	3.53981	3.198		0	16.8832	0.905906
	0.229782	3.14856	5.09595	5.98292		0.222295	26.2968	14.8721
	0.971705	3.29828	6.38195	10.0797		2.53141	20.6104	0
	0.537564	4.6794	3.96925	3.69125		0.496924	34.9085	1.16198
	0.537643	2.56404	5.12536	5.06959		0.488617	37.2414	0.315829
	0.894295	3.01039	4.99017	14.9564		3.08884	21.5499	2.30504
	0.100419	5.26841	2.12075	9.42675		1.161	25.688	17.8643
	0.13864	2.74377	5.45805	4.13221		0.202635	21.3888	7.54216
	0.0217024	5.66569	5.26795	5.92719		2.96528	12.3744	1.75085
	0.489919	3.46367	5.78161	3.39764		1.31428	6.28735	7.1743
	0.874001	4.86807	2.71263	3.78827		0.909179	9.12075	19.8838
	0.288344	8.06743	1.75234	5.1987		7.2635	38.0522	8.7422
	0.381294	3.44991	8.65541	5.67834		8.29583	31.4954	3.22137
	0.622383	1.53628	2.88034	4.46412		1.05586	30.5368	7.99241
	0.1475	3.16825	2.73372	5.3008		3.66425	5.66829	3.20676
	0.229242	5.23393	2.60417	3.90099		9.56369	7.73462	1.6178
	0.13677	3.46531	2.02784	6.2552		9.51152	27.7696	2.28895
	0.127579	4.03087	2.84629	2.75775		20.1827	20.5051	8.23057
	0.0892756	0.978606	2.56804	6.49522		2.06737	15.7441	4.669
	0.382521	4.77628	2.06271	8.15636		4.80234	27.0923	0.50893
	0.0776587	4.68346	2.23883	3.17561		0.354152	39.3336	6.76049
	0.315614	3.47811	1.82947	6.32495		0.644597	27.8879	6.51424
	0.162899	4.25773	2.52589	7.71236		4.78233	2.98593	14.8227
	0.244768	4.50931	3.93385	4.65928		1.06075	15.3751	6.26451
	0.204071	6.44764	1.5752	6.41266		3.15953	17.6854	8.60084
	0.322968	4.81716	4.78861	8.59623		0.664461	8.74784	17.917
	0.800319	1.53201	3.2272	8.83824		0.919646	6.58806	17.6537
	0.0328459	5.65824	5.65323	2.08886		8.84208	57.7605	12.365
	0.0690514	1.32963	4.06963	5.34189		1.10929	16.0437	3.19298
	0.226723	4.30821	4.91844	5.92854		0.468205	27.696	10.1221
	0.298386	2.96382	3.41246	5.4937		0.183867	27.6578	10.7394
	0.0999905	3.21806	5.53902	5.38101		0	22.4263	10.7621
	0.0407407	2.5293	3.90003	6.0065		2.09178	16.7131	12.853
	0.386999	5.05316	5.8446	5.40855		1.59613	8.37989	4.91476
	0.160152	3.44524	5.09829	2.73941		4.00069	11.2855	5.4799
	0.274405	4.41736	3.58883	9.25547		5.43752	5.9878	10.4693
	0.0602846	3.9422	3.32074	7.0334		5.85772	9.86507	17.1173
	0.227608	4.70559	3.54251	8.19446		4.58131	10.2853	4.63933
	0.936086	4.65388	2.80545	2.79995		3.91748	7.06038	6.68415
	0.0813819	4.61687	5.63537	4.37769		8.55196	3.31855	0.464028
	0.677768	2.64437	2.53774	5.46667		4.10437	19.9518	16.0997
	1.12089	3.28101	1.3927	8.2757		2.82421	23.6431	10.0717
	0.385403	4.23811	3.19516	3.90522		0.700697	19.8796	0
	0.343548	3.92292	2.92299	6.88463		0.18815	14.6785	2.11208
	0.205219	7.94095	0.901928	5.07652		1.00492	12.0139	9.25599
	0.31117	2.75457	0.806889	5.44083		1.44924	4.92009	4.97442
	0.0396565	5.019	3.8393	4.94057		0.221887	2.72786	1.82863
	0.352181	3.68371	3.04523	5.65752		0.91432	6.10367	2.88678
	0.414828	2.50716	1.59826	5.92053		1.04365	14.595	21.6418
	0.380597	5.60736	3.72589	8.5289		4.48871	2.45056	6.6984
	0.325225	7.03329	3.00512	3.22857		1.29658	10.7622	1.77139
	0.12767	4.29519	2.28443	2.75921		0.848177	12.7714	1.8349
	0.1019	3.45503	3.44549	8.21575		2.94532	10.5658	3.23648
	0.406095	1.07116	3.82486	3.01092		5.60451	4.3361	6.96427
	0.245999	1.0993	4.93527	4.43829		2.57093	8.70449	2.66004
	0.186582	4.62429	3.3608	4.6087		1.35905	3.44653	7.70247
	0.24338	0.774379	5.18385	9.6537		4.14811	3.60979	5.67916
	0.459544	1.47374	6.18131	3.23505		3.57998	11.7761	9.32895
	0.296365	4.50946	4.61343	5.91843		3.58465	5.38131	9.32483
	0.330634	2.4531	2.82551	2.01164		4.01354	19.4339	4.5251
	0.41071	6.73456	2.46983	3.43162		2.97471	1.41368	5.20852
	0.451967	3.17879	2.2201	2.70493		2.92849	12.332	8.50973
	0.244362	4.40718	4.29195	4.68816		2.17789	14.8485	15.6161
	0.434798	7.26775	3.60201	4.66115		2.31847	4.26089	0.969443
	1.39947	2.77846	1.38693	2.99748		2.34508	8.41886	16.25
	0	2.51213	3.77682	2.69726		2.67898	2.64512	10.4013
	0.0657437	2.89784	3.76806	4.15512		0.285301	3.46118	3.39704
	0.803881	4.07967	3.65926	3.99805		0	9.09043	9.7828
	0.361991	2.66822	3.72895	2.78065		7.35963	14.9484	10.447
	0.274626	4.26163	3.16776	2.29668		9.77763	5.244	14.3134
	0.33505	2.51269	0.859661	0.867145		2.3651	3.46876	10.7674
	0.799169	3.09958	5.13802	1.49065		3.19286	3.05378	3.43505
	0.380514	2.58896	6.37276	1.12203		2.86241	21.3803	0.241063
	0.500256	2.78983	3.01776	1.2784		4.59241	6.33128	2.1321
	0.139698	5.59361	2.43651	1.37662		5.04586	19.0768	0.478167
	0.20409	5.11567	2.72097	3.16603		2.51725	24.0851	1.22309
	0.0642838	6.22523	4.72273	3.26461		1.74069	20.0637	6.66636
	0.0383498	4.53972	2.48106	3.44042		2.95602	2.55951	2.53333
	1.31585	2.3437	7.06355	1.68513		1.39925	10.6888	8.14126
	0.0313799	2.42543	2.3125	0.367642		1.28323	9.65317	7.59812
	0.398413	2.49771	1.59663	1.75359		9.63031	15.2863	9.57997
	0.0213755	2.9563	2.39584	2.25857		6.21016	53.3962	10.5983
	0.0840847	4.27459	3.02311	2.08771		0.0962687	29.639	7.37256
	0.0250178	3.5167	4.68672	2.23531		1.13187	19.8179	0.761568
	0.112554	6.52779	4.30793	3.68713		6.52166	22.854	6.12294
	0.135887	1.34767	5.74413	3.17164		7.4043	25.8942	7.86651
	0.106238	3.11701	1.4284	4.86384		1.08274	21.8073	2.56829
	0.0521426	3.69484	6.60227	1.84805		0.116114	11.3389	3.51619
	0.343553	4.60196	4.15149	0		0.892925	12.9805	2.12749
	0.0985067	2.82307	3.78305	3.25053		7.96702	12.3681	2.92669
	1.12022	9.05386	5.04484	1.7909		1.46549	38.3074	3.76392
	0.085376	4.10502	4.28549	4.45697		2.00587	31.7327	1.24031
	0.546543	1.55164	5.78307	2.15448		12.4637	63.6676	0.830833
	0.0622766	1.36286	4.13025	0.655368		10.3874	54.4265	9.9452
	0.188172	3.45049	3.89758	0.381852		0.183248	34.246	5.8337
	0.0905377	3.46725	3.72471	0.592475		4.6937	42.8991	9.25571
	0.290265	2.02141	2.47248	2.0564		2.38369	52.6485	8.91264
	0.260875	4.57648	3.04161	0.961425		0.270812	15.1484	0.90645
	0.772401	1.68693	2.00169	1.74222		1.18403	53.7496	6.74342
	0.23015	2.67727	6.89476	0.568124		0.0883081	16.1698	7.26092
	0.371104	3.4468	0.453744	1.02135		2.73053	28.001	7.29557
	0.52494	2.8262	4.99105	1.54547		0.603112	26.9431	15.9718
	0.88711	6.26352	5.23744	1.64412		1.38028	51.6949	3.3292
	0.616388	3.36162	3.32204	0.408078		0.565172	23.2595	4.82568
	1.16815	4.56869	3.0049	0.808303		0.217827	30.6179	3.75136
	0.270112	1.34831	4.60573	1.00586		0.362063	29.7511	2.06059
	0.696985	2.8146	2.61813	3.56736		1.01338	57.2413	3.29574
	1.01319	2.22933	2.59628	1.38304		1.29298	4.34701	1.6057
	0.796451	4.64122	5.22649	0		0.873213	27.8733	3.45866
	1.02203	4.72162	4.27453	3.04786		1.07652	21.5659	7.25551
	0.178809	1.6637	3.96541	6.60267		0.576946	16.9759	8.5171
	0.231212	5.62163	4.70142	1.49959		1.0019	19.3174	0.659607
	0.216387	2.44165	3.79403	0.217486		0.188391	9.77731	3.25541
	0.124262	3.15558	3.12539	0.754568		9.1122	13.2415	6.31107
	0.484745	3.70223	5.17003	1.26125		2.36643	19.5179	11.6211
	0.304015	1.76066	3.13526	3.19994		1.99257	9.226	5.23657
	0.248693	2.69621	4.43059	2.4585		0.100083	18.5022	12.4653
	0.566649	1.51699	2.06405	3.59988		1.18235	28.9874	4.58876
	0.747927	0.100701	3.61577	1.00012		2.12694	30.6503	14.5063
	0.290865	4.06149	4.23027	4.33523		1.03075	20.0037	4.56071
	1.01876	2.71955	3.79713	1.15891		0.934431	11.596	1.8513
	0.519262	4.24534	6.10635	2.92142		0.193437	13.3445	8.47259
	0.752816	2.1183	2.55743	2.8439		0.10597	26.6577	3.20814
	0.512997	2.30513	4.32759	1.95077		1.28011	4.03204	2.05133
	0.569969	1.0031	2.05488	2.30532		0.772458	3.09771	7.43554
	0.285303	2.17921	3.28035	1.8185		0.0883081	73.7525	3.53053
	0.475309	2.583	2.13294	1.21234		4.44538	20.8697	8.32381
	0.057283	3.30736	4.65869	4.55304		0	30.3486	7.15725
	0.328006	2.01047	3.26963	3.94623		0	14.1287	4.27933
	0.56891	1.79827	2.39829	2.16299		8.27071	45.1352	3.00052
	0.729935	1.49573	6.00498	3.94607		0.771322	24.7633	6.25163
	0.364874	2.63933	1.87914	2.84885		0.217827	40.2612	13.757
	0.642126	3.5099	3.6609	4.53041		0.0930419	35.0842	5.05606
	1.32285	3.57337	3.38422	4.49219		0.174453	44.2175	0.29481
	0.712159	1.32683	5.58859	6.94363		1.40118	3.21213	7.42013
	0.335599	3.0972	2.40321	4.86162		0.191899	5.36508	15.6808
	0.335798	1.9243	2.80474	7.37222		0.386996	1.70723	10.6018
	0.317168	1.7083	4.66558	3.50142		1.00338	31.1035	11.5318
	0.810391	2.94508	6.2557	3.592		0.556071	40.8302	8.25763
	0.528374	5.15914	5.12531	4.74792		0.640743	27.5174	6.74889
	0.250918	0.518197	3.72603	2.44383		2.0248	57.0591	2.19811
	0.459203	2.83485	5.93248	4.57757		2.67749	27.6007	2.29546
	0.640465	1.50284	5.54577	7.01005		2.95718	0.557782	2.86324
	0.808838	1.33497	5.28791	3.18591		0.933811	4.12519	6.14395
	0.192807	3.159	4.11303	5.51858		0.0930419	26.2281	8.01018
	0.339099	2.67848	2.07218	3.33374		0.927317	26.5178	9.13288
	0.457677	3.91205	6.95909	2.7273		1.41617	56.0423	12.0438
	0.198932	1.90299	1.53753	5.07219		0	36.8123	7.18776
	0.172097	2.77998	1.63672	6.03801		0.389919	8.11813	7.83519
	0.198808	0.607241	5.15911	7.81037		0.478172	21.4726	1.10545
	0.285798	4.25971	2.00219	5.24277		5.06043	67.0896	0.89262
	0.623523	2.47247	1.12459	4.01093		3.82901	17.4972	0.959494
	0.616018	2.75564	2.18491	4.52016		1.09935	24.4965	1.45936
	1.26082	1.97632	4.26336	3.71574		7.27748	65.0063	10.068
	0.935677	3.18644	2.99277	6.51146		1.39669	20.6042	23.0995
	1.14219	3.45372	2.83873	4.92325		1.76655	1.20424	0.293663
	0.480091	3.47138	3.33412	3.36143		0.0930419	30.8599	0.829623
	0.201645	0.905515	6.16333	7.49868		3.81403	18.7152	0.280063
	0.560903	0.788026	3.40239	6.954		0.19248	0.830885	12.5512
	0.163369	2.18157	0.633049	7.34323		1.69856	11.2984	0.203024
	0.303471	1.65731	8.17831	5.99115		1.06154	3.20051	0.468958
	0.358442	3.72985	3.09841	1.37849		0.587004	16.513	0.0857849
	0.881016	1.26202	2.58879	3.6596		2.95154	0.34756	2.44408
	1.04019	1.81456	1.82799	6.49189		1.39046	13.8567	1.13853
	0.551696	4.12136	2.98046	8.02227		0	14.7224	13.0999
	0.477334	1.96144	2.80746	5.26987		8.50151	7.09418	1.2862
	0.485052	2.36024	3.80881	4.60604		0.245689	10.7863	6.57818
	0.595504	2.09065	3.34096	5.83612		0.231932	25.7308	7.75584
	0.575411	3.6559	2.45826	5.18547		0	1.24449	8.76849
	1.25671	2.29726	3.34239	7.42217		3.26334	2.25181	2.21368
	0.372659	6.74465	4.67403	7.06857		3.13821	3.56076	7.14751
	1.08661	2.90076	3.78631	5.6563		3.3551	40.1513	0.666263
	0.832652	4.9423	6.74935	5.08604		4.1185	42.7955	11.8093
	0.552636	2.02639	4.05498	9.14223		2.69809	18.1061	13.3629
	1.05422	2.36488	5.14124	10.3043		0.102742	16.0579	2.66325
	0.349967	3.94401	2.87389	2.64621		1.90322	30.8118	16.2849
	0.902764	4.33199	1.81337	5.30361		3.31876	25.7622	14.0811
	1.29079	2.93472	3.90554	4.88151		5.38181	14.2845	7.44399
	0.555872	2.44297	3.38743	9.19412		2.16162	29.3754	11.921
	0.612223	4.4459	3.90262	3.51405		1.80052	11.8155	4.54784
	0.252561	1.10728	5.8099	5.71382		1.24053	1.05867	11.9686
	0.456689	2.11959	4.80504	6.86942		0.0941953	49.8481	13.5445
	0.377194	1.76877	4.666	13.4636		1.41314	36.0847	11.0391
	0.230207	2.36109	3.12992	4.73551		1.15389	11.8009	29.9354
	0.799453	1.85319	3.62139	7.4092		0.843342	9.8589	13.0911
	1.64581	1.77706	2.89317	5.07368		0.247263	14.9394	14.6184
	0.300758	4.71643	4.26101	4.92858		0.853271	43.8656	4.07619
	0.102321	4.18414	4.13195	5.27411		0.376781	4.3401	3.90048
	0.147051	4.70115	2.50393	4.9351		1.78509	31.3455	9.27211
	0.157292	5.28892	2.54444	12.7669		0.29436	7.27728	10.5774
	0.571589	2.70175	4.95505	5.23464		1.32689	15.6482	11.9756
	0.301469	2.76087	7.19414	6.1208		0.287884	1.52541	12.0083
	0.475437	2.91648	3.10576	9.38838		0	22.9307	10.0156
	1.224	2.49861	2.16232	4.31128		0.731976	36.0365	6.45754
	0.458251	5.28146	1.01646	7.06814		0.0883081	2.7869	13.5415
	0.776606	3.14419	2.20255	8.67107		0.668198	71.3739	8.29405
	0.269132	2.16617	1.8822	6.44123		2.37151	59.1021	10.9513
	0.947544	4.88851	2.37601	7.52789		0.288473	24.9061	5.11767
	0.572738	4.64154	2.37891	7.05694		0.112698	38.5887	15.5586
	0.243265	4.88161	2.11826	6.57669		0.0941953	28.0087	9.655
	0.807387	4.71524	3.01565	8.75678		0.765505	11.6134	6.57478
	0.185632	4.7989	2.26599	5.06555		2.6444	55.4668	9.97478
	0.334307	3.30569	4.43724	4.51666		3.65887	23.9882	11.5245
	0.236463	4.703	0.549771	9.80333		1.12511	80.3281	11.8754
	0.997619	3.02532	2.04307	9.01221		1.35101	15.5458	10.5377
	0.891404	1.0863	2.15164	2.67812		1.21947	2.34051	5.34183
	0.402399	4.53417	1.30452	6.1776		3.03135	13.2025	10.7984
	0.201624	3.69376	3.15764	4.72895		0.660866	45.4926	15.6245
	0.964467	1.74914	2.88833	6.67009		0.412104	22.6109	7.11925
	0.555389	3.23105	4.59348	7.37297		0	20.2067	17.5702
	0.365863	3.18185	4.87549	6.76066		4.90403	25.7242	5.80242
	0.0350456	1.41276	2.96196	10.5819		0	18.9769	19.0923
	0.814918	1.90566	3.64999	4.17959		3.85428	7.56651	7.29195
	0.31309	3.30937	4.09607	5.72439		1.51024	23.9017	9.20174
	0.180567	2.00079	4.05009	6.04005		0.66967	16.3031	5.78034
	0.790793	2.42023	3.50666	7.33394		2.99457	11.9557	6.71333
	0.722934	1.62728	0.618553	4.84267		4.00581	25.4171	10.109
	0.300943	2.027	2.69776	7.9288		1.14236	26.9464	4.98867
	0.243061	0.970711	2.13779	2.5176		0	0	4.72597
	0.375077	5.95984	4.04684	6.26466		7.59882	12.1211	8.79345
	0.116937	4.8792	3.46416	4.06883		7.92236	13.2166	2.36065
	0.53466	3.30121	3.57963	5.25186		1.69921	7.47417	13.2095
	0.306028	5.32432	3.8053	5.93854		9.12498	30.4225	18.1512
	1.06004	1.41888	3.1101	3.95237		1.81654	20.329	14.9886
	1.18437	2.30488	2.75638	4.48978		0.774372	0.436372	14.0017
	0.832553	3.08221	2.25004	5.34351		6.46529	32.7499	17.4506
	0.487158	2.37582	3.272	4.62362		2.98391	0.310309	3.14811
	0.329658	4.03163	1.66488	5.31074		4.64728	13.0908	7.40564
	0.301255	3.79019	5.1393	8.76259		1.3789	0	14.2355
	0.411443	2.44172	6.27142	5.27924		5.57024	0	18.9423
	0.931283	4.6038	2.50795	6.44196		0.638414	7.20937	10.0781
	0.347505	4.26765	3.8261	6.97413		7.33413	11.8795	5.97796
	1.45943	4.26324	6.7644	8.22753		7.58519	1.61548	14.5667
	0.569277	7.93647	4.85637	4.3176		0.100491	2.34207	6.72821
	0.0191377	4.94304	5.23971	5.39026		0.285217	15.0151	3.1963
	0.318663	4.51408	2.28292	7.07333		6.21748	6.63844	4.9129
	0.317235	5.4145	4.39323	3.73901		2.11504	6.56243	8.30923
	0.3188	7.12123	2.50266	6.53362		12.8863	14.1599	7.95751
	0.377566	5.12854	1.73039	8.92407		0.281216	32.0353	1.94834
	0.927293	3.27959	1.38644	4.25133		13.3078	5.55447	1.40653
	0.379934	3.79609	1.63478	7.63616		6.86319	23.5314	16.4583
	1.15519	1.77921	1.96853	5.11405		5.16091	1.50808	9.13238
	0.338207	5.19302	5.4704	5.81224		8.22678	37.9014	8.35028
	0.401744	3.79303	3.64533	3.48421		0.466699	49.9923	19.4262
	0.053884	2.23248	2.91014	6.68269		0.784603	61.456	13.9527
	0.322312	6.55983	4.61133	4.17806		3.0443	54.897	17.0469
	0.076681	6.09787	3.03383	3.59523		9.87953	10.0817	20.0434
	0.52501	6.37342	4.42061	3.70987		4.2593	12.1014	8.53594
	0.20136	5.84724	6.22666	3.11937		4.99172	16.0471	10.3744
	0.865387	5.15854	2.91486	3.80912		1.39908	1.2892	10.9696
	0.149828	4.31036	3.98155	5.43612		5.1435	0.889493	6.90102
	0.435184	7.30527	4.3338	5.35144		4.16096	0	10.4914
	0.0937809	4.87531	3.05187	4.77844		4.76961	46.6958	1.83658
	0.668679	6.57454	5.02358	7.40155		1.63105	17.9483	9.874
	0.29777	7.24753	5.66397	3.91738		1.55994	15.5027	17.51
	0.285184	5.32981	4.08088	3.32735		1.42565	25.2893	1.80096
	0.683889	4.27239	2.17964	4.30722		1.62141	1.4078	14.7269
	0.344108	3.15735	3.22024	4.08356		3.39759	7.55932	14.0898
	0.916219	3.98982	2.48626	3.36935		1.91823	48.5473	15.75
	0.963919	4.69259	4.41693	3.92296		3.50997	12.3502	2.31672
	0.618061	1.12997	3.40017	4.21111		1.62003	21.5366	4.18125
	0.687918	2.37931	3.34599	3.23014		0.0897499	25.7604	11.0144
	0.144631	4.97907	7.77426	6.14956		0.275233	5.46068	2.65106
	0.860906	3.29017	3.67298	3.74404		0.178779	26.288	14.8317
	0.944259	7.44446	4.11829	2.48677		5.57614	5.63874	17.45
	0.581922	2.89207	3.81881	1.84851		9.04494	22.2039	10.6351
	0.431962	3.34234	3.64944	3.08449		2.8853	28.7796	10.7026
	0.599037	3.28545	4.57316	1.63387		5.27653	1.2186	28.2469
	0.546336	4.67994	3.09556	2.40266		5.61386	1.21571	18.6538
	0.451883	3.0399	2.75165	5.99666		2.70215	32.9476	21.3603
	0.288138	2.18578	5.29807	1.56687		3.03873	7.58101	14.2496
	0.0484216	5.46824	3.37549	3.39515		7.11468	10.7429	18.2071
	0.655937	4.36588	5.34631	1.16399		7.50683	6.08668	20.6642
	0.424836	4.62853		4.82886		5.02755	4.59268	6.90492
	0.452914	3.22017		3.84747		2.77548	8.1454	9.32286
	0.234797	2.57187		3.17777		2.66784	43.9069	6.74582
	0.187196	4.97438		3.73132		0	47.7297	18.2157
	0.477587	5.59631		1.49226		0.860589	59.6967	27.5471
	0.52732	2.77985		2.94114		0.795994	0.60674	12.2501
	0.122692	5.07747		4.37984		1.20573	18.104	12.3187
	0.0285987	2.61722		2.89811		0.98571	16.232	2.52462
	1.19443	2.0698		3.2335		0.296629	25.7965	0.513416
	0.508634	3.72743		2.55645		0.408932	11.5994	1.67243
	0.250928	3.52959		2.61136		0	25.4847	3.27326
	0.562317	3.13657		4.72158		1.41702	12.9998	28.6971
	0.764349	2.70185		2.59365		8.7671	24.1996	7.37202
	0.0710696	3.78348		2.10644		1.87275	10.2469	12.2412
	0.251939	7.9539		2.14044		1.78964	9.24764	3.51994
	0.705186	4.27215		1.21859		1.87237	12.2545	22.0548
	0.303455	1.85332		1.89197		0.28076	16.3022	7.95206
	0.457867	1.35754		2.73363		0.189208	13.4122	15.0519
	0.302606	3.60517		1.0657		0.387425	68.7246	17.4687
	0.195364	1.68783		0.8052		3.50263	30.4088	14.7457
	0.623292	3.11437		2.23927		0.623775	40.3629	16.0651
	0.503239	2.33326		0.477627		0.305173	47.7903	14.1286
	0.34531	4.31758		2.59251		0.555416	51.5314	14.1283
	0.681669	2.02015		1.4963		0.692744	68.1398	29.2702
	0.314003	3.38362		1.58788		2.09186	5.59785	18.594
	0.695059	2.81109		0.156862		2.12284	4.27376	20.4281
	0.330249	3.94408		3.37629		0	44.6037	18.3791
	0.216129	2.66335		1.35762		0.210209	30.2228	17.7964
	0.447247	2.56523		2.34091		5.804	41.1887	9.83118
	0.165762	2.33523		3.6683		1.87035	20.4769	2.01157
	0.381087	3.74654		3.43953		0.966865	33.4882	12.5279
	0.238538	2.20532		0		2.27882	13.0164	10.5655
	0.257291	2.15319		2.07388		3.01469	37.8064	10.4409
	0.150286	2.0182		143.168		0.554719	15.9112	9.2414
	0.286027	2.99698		1.12989		0.54888	39.6392	6.69444
	0.229458	3.70621		1.60793		0	20.0607	14.4178
	0.210174	3.25861		1.15831		2.65255	35.3796	7.83654
	0.356727	4.38644		2.09895		2.28539	18.2674	7.59362
	0.667887	3.22209		1.26685		0.290011	36.2894	14.0471
	0.401617	3.76888		0.427508		0.186853	56.4405	8.33554
	0.356625	3.78705		2.59299		0.34451	42.7903	1.85558
	0.286178	2.23958		0.417365		13.3926	26.0336	10.2711
	1.09146	3.96108		2.14871		8.71519	40.0896	22.8688
	0.157531	3.29849		0.858513		9.90688	31.2113	12.1034
	0.0962255	0.744278		1.71873		11.0003	18.4135	0.34116
	0.417458	2.5264		2.97356		7.92749	44.6904	3.27424
	1.13575	1.1059		1.56855		14.5304	21.0986	0.714333
	0.627278	3.25721		2.81923		8.29325	10.0548	6.62385
	0.244934	2.98967		0.498018		8.00682	48.4638	2.278
	0.398021	4.02543		1.06979		9.90053	14.3691	8.49524
	0.800437	4.46933		1.91132		7.88316	32.4627	20.6519
	0.712109	3.82342		1.71702		7.79487	11.4922	1.56786
	0.303053	2.07741		1.79526		17.1154	9.82707	22.6212
	0.216179	3.00513		1.47651		0.872107	36.3194	18.8639
	0.384585	1.37095		0.361733		5.95126	29.618	16.928
	0.216736	2.99335		0.88034		5.81284	44.6492	11.5614
	0.923273	2.62652		1.45371		5.94986	11.4047	14.6349
	0.463726	1.85472		3.75325		0.511386	15.736	1.88192
	0.227018	7.44498		1.63504		11.657	26.4624	2.23629
	0.190263	4.29499		1.93173		10.7976	20.6933	18.27
	0.395575	6.39708		0.745425		10.706	10.5911	22.3137
	0.386349	4.21256		0.923409		6.28973	35.0028	16.0467
	0.538117	2.45587		1.13123		4.83481	8.74932	6.53825
	0.415033	2.71713		2.91959		3.67077	9.40606	17.1249
	0.429714	2.82122		0.861088		13.824	15.2156	14.8608
	0.26813	1.62368		4.96065		10.1966	20.528	17.6322
	0.248847	6.05413		1.71398		12.0344	45.3661	15.0294
	0.361067	4.67207		2.75429		1.99722	26.543	13.9771
	0.203915	5.45141		2.7347		0.688082	17.941	12.7525
	0.467481	3.28736		1.6852		3.78484		7.56059
	0.139117	2.46421		1.4227		0.878267		18.6394
	0.392539	4.24022		1.48666		0.294679		20.7436
	0.104646	3.70145		1.94891		0.692641		27.9384
	0.302669	3.08864		3.49854		1.91832		21.4213
	0.10388	2.2274		2.11726		3.32169		22.1727
	0.253382	4.02565		1.92515		0.581878		8.39416
	0.0620464	2.9933		2.42612		0.0897499		8.75814
	0.208431	2.99987		3.17094		0.281216		19.0418
	0.146235	5.69191		2.44096		0.960039		20.203
	0.00884228	2.66479		1.87476		0.1795		20.9167
	0.232218	2.33809		2.76586		0.971115		7.04048
	0.12254	4.20697		3.21899		4.1451		12.4578
	1.08341	0.825755		4.76451		2.12695		8.40623
	0.182859	2.24795		3.60419		1.55417		9.54037
	0.314971	4.40352		2.95785		1.9358		7.17085
	0.1917	1.00787		2.37431		0.664576		15.1703
	0.332523	1.41466		5.30117		1.80782		28.6244
	0.678928	5.05345		5.50005		0.189971		10.4377
	0.3834	0.826971		5.47272		2.70172		19.9211
	0.501954	1.12332		2.21339		2.13866		14.5802
	0.261928	3.89423		3.90193		3.12039		0.327503
	0.144901	2.07984		2.77159		0.376949		9.75645
	0.757194	2.01562		4.9738		0.924424		17.6163
	0.120631	1.29378		5.51425		2.0459		24.9374
	0.103856	2.54767		3.16189		1.43749		16.4177
	0.290965	1.70751		7.41398				8.05651
	0.164565	0.088149		3.11785				2.97442
	0.275578	1.2971		9.74648				3.65248
	0.0836204	2.13783		4.22679				1.54921
	0.203282	2.15667		6.24294				8.98724
	0.283069	1.96525		7.11799				5.87391
	0.148104	0.413519		4.55774				3.57411
	0.246334	2.12041		5.51007				9.58908
	0.688111	2.93371		2.34006				3.89159
	0.0295978	2.51711		3.95578				5.82966
	0.839531	1.51574		6.82944				6.10133
	0.660435	1.1937		5.94185				2.81574
	0.160669	2.97493		4.24158				5.33324
	0.356927	2.94666		6.76082				19.8436
	0.206249	1.61518		6.86589				5.56798
	0.310289	4.62261		5.86052				4.21577
	0.684892	1.33896		4.34703				9.50093
	0.0636437	1.06457		2.42503				3.14091
	0.652556	2.94147		5.3544				4.71441
	0.579704	2.9293		2.71218				9.10095
	0.138091	3.39698		5.56625				11.0411
	0.208954	2.7476		4.35037				13.9459
	0.253299	1.34458		7.00131				0.221502
	0.203191	5.5243		7.74368				4.59507
	0.376173	2.60856		4.74591				24.9285
	0.148066	0.72881		5.32904				9.81779
	0.49974	1.81629		5.37575				8.04987
	0.112593	1.41227		5.58289				4.52154
	0.110049	1.33792		4.92976				3.91346
	0.249106	2.75343		2.66734				3.58363
	0.0818644	2.65974		6.27595				13.7869
	0.0209228	1.52894		5.26301				8.06814
	0.287513	1.99286		8.93301				12.1418
	0.217365	1.29621		3.57227				24.0222
	0.47245	1.58367		5.97436				7.54684
	0.184084	2.572		4.98671				14.0022
	0.0366576	0.925335		4.13797				0.140226
	0.484985	0.866593		7.7258				0
	0.118864	0.507945		4.43099				16.4864
	0.294844	1.64478		7.0349				6.97974
	0.230254	0.827722		4.34885				1.23718
	0.282233	1.97677		8.94846				4.53221
	0.453696	3.37086		3.96107				0.923005
	0.0789673	1.29743		4.84585				5.26198
	0.800729	1.85124		7.22774				19.7654
	0.504089	2.76172		4.23767				2.1577
	0.418803	3.26432		6.2413				16.1235
	0.564175	0.78221		5.3452				2.58299
	0.168394	2.67425		6.1267				2.8786
	0	2.95365		5.46654				3.5129
	0.244752	2.46366		4.59909				5.90542
	0.180959	2.44511		5.56127				3.08888
	0.183616	2.29982		3.34979				18.6262
	0.354946	0.505887		7.68497				3.00229
	0.237924	1.2277		6.4635				16.0157
	0.198096	2.51798		4.32244				0.833018
	0.370657	0.423862		9.17424				5.48042
	0.44689	1.31968		4.77724				11.7682
	0.282489	6.12661		5.31599				0
	0.728262	2.72971		0.288919				5.13276
	0.111891	3.60062		0.300688				12.5144
	0.312301	4.33006		5.42476				12.319
	0.297416	3.80227		3.52346				19.4251
	0.169383	2.39633		4.7215				18.0868
	0.371866	3.3956		5.7649				18.0232
	0.256447	5.31473		4.01156				0.255947
	0.73786	3.34993		4.45703				15.7468
	0.419519	3.18659		3.92114				22.8259
	0.483868	4.38762		4.2041				28.105
	0.164035	3.14636		4.1464				18.9948
	0.363817	1.67272		4.97585				1.73653
	0.323715	1.09784		7.34567				3.13625
		3.02575		4.78421				8.22011
		4.35748		5.3617				24.515
		2.66558		4.53752				3.98991
		3.76193		5.10015				4.91865
		4.13462		6.17493				35.2653
		2.42022		3.60055				5.41229
		4.35749		4.45996				17.8532
		1.18684		5.97368				20.3911
		5.12211		3.61446				23.5912
		1.90143		2.30521				2.89218
		2.19758		6.39722				0.139639
		1.14794		3.62473				22.6777
		4.16583		6.60683				12.737
		3.12657		6.01828				4.58994
		1.74297		5.82514				6.40286
		2.23165		5.85329				6.93501
		2.34818		9.45144				0.327829
		3.18257		3.19481				10.7752
		2.75176		2.41987				11.3653
		4.29002		5.87142				1.20531
		3.66527		3.92412				18.1829
		2.19741		4.40904				23.6927
		3.61555		5.39568				10.6292
		3.31853		8.66938				19.8746
		3.09512		4.22933				10.0081
		3.05255		8.72991				0.807026
		3.6546		5.56443				1.26517
		1.49515		1.93417				3.41295
		5.76339		8.25344				2.88445
		4.73649		2.9777				19.4786
		2.49506		3.12702				8.96384
		4.05744		5.43481				10.4165
		2.77029		4.06225				0
		1.07914		3.48547				12.2292
		0.900102		7.8241				1.007
		4.99888		3.76625				17.0835
		4.02757		3.00109				2.66014
		3.5719		7.95273
		4.04065		2.69365
		1.06576		5.48869
		4.18623		8.24446
		3.41304		6.3251
		2.13764		2.366
		6.34896		3.19756
		3.27388		3.2821
		4.50735		2.53268
		2.37446		1.9582
		4.59451		4.33318
		3.91171		2.79764
		2.55161		3.80038
		4.93858		3.41735
		2.17585		5.1577
		4.65143		1.70764
		4.01152		3.99238
		2.19968		1.29188
		3.91188		3.17881
		2.38701		1.90761
		3.11691		3.29754
		5.49214		1.68149
		3.28479		1.6143
		3.69747		2.36628
		2.6181		1.26798
		2.78043		1.18614
		5.13903		1.82267
		3.58622		1.42309
		3.58199		1.24258
		0.965835		1.21341
		2.99308		2.06549
		4.34825		0.858916
		5.4329		0.997896
		1.00196		1.28405
		3.91415		1.95075
		1.35684		1.78923
		3.02765		1.09275
		3.88397		0.459794
		4.07349		0.843234
		3.55594		3.18471
		5.04394		1.04104
		3.02827		0.540535
		5.1109		1.50148
		3.33462		1.79584
		1.601		1.78649
		4.98416		1.89772
		2.60821		0.946237
		4.32554		1.7219
		4.99583		1.9889
		3.66272		1.16651
		2.31964		1.53466
		7.86498		3.37277
		4.79308		2.54959
		6.15425		0.506973
		4.26254		0.934962
		1.45931		1.84635
		3.7367		1.08378
		6.5594		1.3168
		5.7919		1.94731
		8.19829		2.71619
		7.3819		2.14815
		4.45416		3.74736
		3.811		2.80714
		3.60607		4.85057
		4.47606		4.83555
		4.72955		2.39206
		4.96336		3.74974
		5.22908		2.77083
		4.57805		4.99687
		1.56712		2.87059
		1.26051		8.27928
		4.97413		7.30379
		1.33635		1.88492
		5.315		7.13062
		6.55466		2.22512
		4.64577		3.16822
		5.01493		9.09598
		2.68726		3.14324
		2.97047		5.83511
		3.37194		2.85885
		4.95989		4.32095
		1.71471		5.16761
		4.066		7.00803
		8.42569		6.64738
		7.66051		3.29627
		4.55725		6.70102
		4.41555		6.89199
		4.09566		6.56626
		3.12381		2.97398
		4.41978		2.49858
		5.63214		3.40115
		4.66811		0.481277
		4.27353		4.61528
		5.4829		5.25086
		7.93875		3.90601
		5.38203		6.98233
		6.76076		5.89858
		2.7178		3.10361
		5.0548		3.24465
		5.37716		4.95309
		6.9744		7.02969
		5.18574		6.73346
		3.55696		4.41967
		5.01475		5.55517
		2.38044		2.9182
		1.76972		5.7909
		4.11384		8.14932
		3.64564		5.71647
		1.87231		2.64637
		1.57589		5.10227
		2.51368		7.57558
		7.25506		4.65359
		2.02755		7.18802
		3.26314		3.31385
		3.31832
		1.99798
		3.19453
		3.90494
		7.4029
		2.44279
		2.45502
		2.06373
		3.44082
		2.78148
		1.99813
		1.03652
		0.533161
		5.34797
		1.10547
		1.00928
		4.00302
		0.861233
		2.82282
		5.17887
		3.3911
		3.95044
		2.52314
		2.24433
		0
		2.21798
		0.726338
		1.94254
		4.00696
		1.12828
		5.33067
		2.48676
		1.66268
		5.17085
		3.59546
		5.16855
		3.07028
		2.56051
		3.54327
		2.42038
		1.30062
		3.74111
		6.71506
		3.82962
		1.78208
		1.57885
		5.2372
		5.06069
		2.83773
		4.51871
		3.41905
		4.10601
		2.37311
		3.00568
		3.07427
		3.42208
		3.69524
		2.34595
		4.01993
		3.22946
		2.52343
		4.91959
		2.18097
		3.4133
		1.9801
		2.66621
		5.17704
		3.80742
		1.48723
		3.63557
		1.95928
		1.42716
		3.20365
		2.98262
		1.14618
		4.25625
		3.11726
		5.60166
		4.54765
		0.732618
		1.24645
		1.85414
		2.1673
		4.11991
		3.58167
		3.07437
		0.866029
		2.59657
		2.51157
		3.957
		1.02544
		1.48563
		2.50898
		1.00661
		1.36158
		1.93068
		2.75702
		2.84947
		2.66589
		1.50471
		1.90381
		1.58326
		0.747236
		1.08573
		1.49711
		1.47593
		2.52102
		2.93187
		3.79885
		3.23314
		1.37444
		2.5963
		1.85393
		3.27597
		1.66518
		1.17419
		2.32581
		1.69514
		3.76465
		1.73175
		2.92756
		0.640528
		2.87321
		3.71764
		3.87601
		2.06063
		2.09829
		0.902822
		0.770914
		0.989447
		1.89622
		2.05249
		2.12906
		1.7563
		0.258486
		0.694101
		1.73283
		2.99459
		1.1578
		1.40565
		1.52097
		1.06404
		3.74909
		2.61546
		2.32294
		2.0299
		3.1438
		3.11488
		2.93675
		1.77731
		1.75122
		3.07443
		3.2747
		1.52763
		2.18028
		1.90942
		1.68482
		2.27706
		2.15902
		3.66362
		1.85339
		1.22133
		2.03026
		3.08657
		0.686779
		2.02156
		3.01196
		2.73157
		2.49564
		0.904793
		1.10068
		2.88499
		4.93088
		1.89269
		4.26657
		4.08827
		4.28418
		0.806024
		2.41836
		2.71079
		5.28914
		4.37759
		4.81769
		3.56603
		1.05903
		1.97208
		3.6793
		2.44878
		2.37556
		2.29873
		4.61831
		1.18862
		2.0212
		1.17429
		1.90383
		4.1417
		5.43309
		2.88739
		4.22867
		2.81085
		1.335
		3.45218
		4.1846
		4.3637
		0.955283
		1.19731
		5.88376
		0.588128
		4.87175
		2.89108
		2.93256
		2.09037
		2.49733
		0.784488
		5.62843
		1.22971
		4.72049
		1.71931
		3.11247
		0.881866
		2.52851
		2.56486
		1.95009
		3.78762
		6.00002
		2.1727
		1.03234
		3.75116
		2.44064
		4.9449
		2.07064
		0.884307
		1.84166
		3.54679
		1.18593
		2.74709
		3.76039
		3.04413
		2.39841
		0.913424
		2.12307
		2.6344
		3.15861
		1.48693
		3.74334
		1.44234
		2.85244
		2.88936
		1.87926
		3.05084
		3.53157
		2.60151

## Sheet: Figure 6
	Figure 6b					Figure 6e					Figure 6f					Figure 6g									Figure 6i					Figure 6j
																														Representative experiment
	UT	UT+Aux	CPT	CPT+Aux		siCTRL_UT	siCTRL_CPT	siLMNA_UT	siLMNA_CPT		siCTRL_UT	siCTRL_CPT	siLMNA_UT	siLMNA_CPT		siCTRL_UT	siCTRL_CPT	siKDM3a_UT	siKDM3a_CPT	siLMNA_UT	siLMNA_CPT	siKDM3a siLMNA_UT	siKDM3a siLMNA_CPT							siLUC UNT	siLUC CPT	siLMNA UNT	siLMNA CPT	siKDM3A UNT	siKDM3A CPT	siLMNA+siKDM3A UNT	siLMNA+siKDM3A CPT		Medians	siLUC UNT	siLUC CPT	siLMNA UNT	siLMNA CPT	siKDM3A UNT	siKDM3A CPT	siLMNA+siKDM3A UNT	siLMNA+siKDM3A CPT
	0.563883	3.94564	13.5926	16.2887		3.028	114.348	45.76	0.125		0.614386	1.39368	0.904999	1.14213		19.814	24.076	38.88	6.182	9.435	11.973	7.158	45.843							0.765985	1.09044	0.788164	0.825175	0.869714	0.785853	0.889703	1.02167		Rep 1	0.917	0.7834	0.923	0.8949	0.9705	0.8343	0.9414	0.7941
	7.99297	11.9246	22.6038	8.7615		3.237	1.68	17.097	2.632		0.732986	0.52666	0.808358	1.15911		23.328	28.176	7.776	18.643	19.033	13.372	3.123	10.444							0.957758	0.987053	1.26058	0.626744	1.11715	0.756595	0.879273	1.04484		Rep 2	0.915	0.8273	0.9282	0.9681	0.9327	0.8092	0.94	0.8306
	7.03887	0.386008	11.497	10.5248		6.439	111.34	13.051	12.853		0.779318	1.08324	0.78894	0.870305		6.67	13.307	4.262	6.605	8.622	5.726	1.659	22.189							0.753564	0.58206	1.22872	1.26143	3.13589	1.54353	0.781065	0.673554		Rep 3	0.8341	0.7451	0.9441	0.9853	0.9609	0.867	0.9229	0.8228
	8.11105	0.918574	15.3705	15.5703		9.642	48.385	6	1.75		0.295815	0.711369	0.326743	0.500244		14.739	8.069	5.661	14.348	8.882	3.774	7.386	35.626							0.822297	0.381319	1.49735	0.782443	1.17827	0.407087	0.875213	0.481982
	4.43871	1.75278	27.5244	1.40379		2.421	14.408	3	2.971		0.646429	0.660317	0.730037	0.264523		8.85	6.93	4.067	17.569	8.622	5.629	1.139	20.497							0.709493	0.73615	0.957934	1.90879	1.07299	0.621655	1.12824	1.36659
	4.77124	1.04141	9.27812	25.5807		10.157	9.564	8.435	7.517		0.347926	0.756822	0.648617	0.536915		88.432	11.68	2.7	36.342	8.524	4.913	3.709	5.596							1.15139	0.906667	0.928098	9.4593	1.12889	0.623578	0.956642	0.67017
	0.482501	6.06911	14.523	14.0359		0.207	17.684	16.655	18.731		0.338674	0.722551	2.7035	0.596162		37.058	5.921	11.127	17.667	7.06	6.963	5.01	13.242							0.820513	0.996438	1.17048	1.12817	1.02535	0.739323	0.880707	1.31172
	0.479106	4.31796	16.856	0.14902		0.357	6.043	4.822	3.163		0.243245	0.80582	0.829031	0.540757		36.765	3.514	10.184	30.844	7.939	6.214	2.603	5.726							1.02441	0.707087	0.807885	0.752615	0.525857	0.472753	0.566204	0.565352
	1.00104	2.23702	12.5557	12.715		0.326	18	14.712	0.176		0.708145	0.681472	1.29086	0.720947		8.199	9.208	5.856	14.543	10.379	5.987	3.416	21.311							0.684469	0.580713	0.885572	0.946114	1.56303	0.62743	0.566524	0.740313
	5.68915	0.82113	5.40798	8.89317		3.935	13.378	13.143	1.284		0.477612	0.819052	0.679396	0.445507		9.24	34.423	3.969	20.595	6.117	3.123	1.594	16.008							1.46293	0.944643	0.744413	1.59784	1.46519	0.643533	0.940878	0.533758
	0.116403	8.78025	9.36679	1.02485		10.083	122.054	5.583	1.845		0.856402	1.4163	0.849482	0.477154		23.816	5.921	5.336	18.871	2.7	16.788	13.112	16.333							1.24672	0.495522	1.12143	0.680059	0.766224	0.786408	0.706759	0.481959
	2.20226	0.89948	5.99268	6.1611		25.195	5.492	2.348	40.262		0.684586	0.565771	0.527426	0.892839		38.847	41.906	2.928	4.718	2.798	2.635	3.807	40.962							0.328205	0.288889	1.08856	1.8144	1.32857	1.31176	0.650475	0.543011
	3.68897	5.88898	20.0011	13.1107		16.231	92.864	1.325	6.591		0.487114	0.894639	1.0781	0.711058		15.975	28.208	7.906	8.524	1.92	1.074	0.423	40.474							0.518489	0.436523	0.783867	0.928938	0.640777	0.834382	0.872225	0.79974
	1.84262	3.90677	2.96232	13.4188		14.507	187.212	1.589	23.208		0.278375	1.19917	0.34191	0.894244		18.513	5.694	8.915	33.186	17.537	2.082	1.009	13.795							0.947639	0.573564	1.02322	1.11	0.948916	0.993967	0.877389	1.16408
	7.34356	5.26493	17.6337	17.3838		3.527	174.806	0.519	29.5		0.336687	1.29418	0.791364	0.770277		12.038	22.157	8.199	50.495	18.187	1.366	2.05	15.519							0.833028	1.66667	0.27304	1.18282	1.08624	0.438226	0.990698	0.839506
	1.86817	0.585188	24.9314	6.38493		31.027	45.512	29.911	31.111		0.707856	1.34305	2.23553	0.75019		81.957	13.177	5.694	71.806	28.989	0.813	2.863	9.045							0.654636	0.53867	0.737444	0.904367	1.91198	0.704672	0.823976	0.624906
	2.94233	5.68551	7.05801	10.6965		6.184	86.133	30.542	13.966		0.234633	0.8995	1.6046	0.698626		45.55	3.026	8.036	38.587	4.262	6.572	9.793	20.074							0.818133	0.529219	4.43413	0.840491	1.28988	1.01009	1.05049	1.98143
	1.44826	5.84041	10.3087	14.4232		0.875	65.625	2.934	9.943		1.15922	1.11726	2.15276	0.937005		11.485	24.304	10.964	57.783	12.364	10.216	1.822	14.12							0.365724	0.608348	1.23983	0.157685	1.11599	0.295551	1.15641	0.535533
	4.64845	2.44756	17.1084	11.8755		5.872	73.915	1.598	23.61		0.435688	0.96406	0.736602	0.527428		30.258	8.557	7.841	52.61	3.123	4.392	6.507	29.087							0.861111	0.828647	1.05044	1.79911	1.18155	0.998613	0.741235	0.548924
	0	0.396297	0.215451	3.66619		0	188.143	29.437	7.791		0.258676	1.22475	1.77224	1.47446		48.185	15.389	6.442	17.114	9.37	0.911	0.651	23.361							1.03882	0.816537	0.893648	1.11192	1.46557	0.644306	1.26038	0.591264
	0	0.203559	17.3419	9.42651		0.676	86.152	4.348	6.456		0.57885	0.636226	0.725989	0.681326		48.576	40.637	13.047	38.197	15.389	5.336	9.077	40.572							0.899654	1.07974	0.774116	0.783816	0.53821	0.798165	1.79167	0.609646
	4.20491	3.08751	12.3328	7.64836		8.885	19.053	4.632	3.431		0.427147	0.718471	0.952844	1.45412		23.328	5.01	3.774	7.874	37.806	1.952	3.839	6.507							0.845921	1.53584	1.01113	1.28916	1.09228	0.56682	1.09404	0.609003
	0.408881	2.72634	17.106	10.8464		1.25	128.455	3.417	0.318		0.782688	1.13167	0.662835	0.834009		8.232	11.778	12.071	2.961	3.709	1.659	8.752	44.964							0.971831	0.413748	0.848089	0.64335	0.970532	0.423552	0.786139	0.72193
	0	2.77747	15.7353	7.29269		5.24	44.167	3.667	2.667		1.20234	0.62412	0.92688	0.691786		12.331	14.055	4.425	5.466	13.047	0.683	15.292	14.023							1.00576	0.86087	0.969913	1.08792	1.06389	1.00267	1.3339	0.660126
	0.229601	10.2345	11.0631	28.7607		3.592	37.791	15.393	5.082		0.404332	0.95054	1.05121	0.799834		8.654	11.745	7.288	12.689	10.932	6.995	7.223	10.509							0.743295	1.153	0.868871	1.27174	0.784874	0.996395	1.58316	0.814815
	1.25839	8.2788	6.71506	21.1609		1.578	76.407	2.57	5.462		1.38715	0.741907	0.859916	0.919357		4.327	16.43	13.763	6.312	4.425	7.418	9.045	13.405							0.821942	0.418554	1.15655	1.29851	0.828969	1.20022	1.14007	0.843669
	1.34981	4.27578	14.9067	18.1881		3.525	143.417	35.951	11.286		0.638946	1.27291	0.709451	1.17658		9.988	3.969	7.353	30.583	1.855	2.733	5.564	24.499							0.898381	0.673458	0.723301	1.80154	1.13002	1.4817	0.623737	0.747273
	1.64749	5.38171	25.8707	14.7883		7.143	129.02	25.696	3.441		0.60372	0.597923	0.853867	0.653808		5.694	2.57	6.8	10.509	3.351	1.92	3.839	16.04							1.50534	0.758621	1.39676	0.827612	0.798507	0.592397	0.67825	0.517003
	4.95566	0.275233	29.9723	16.6114		15.485	39.574	3.092	12.46		0.771117	0.678362	0.857781	0.46267		4.75	6.377	5.726	14.446	7.255	4.36	10.086	8.492							0.521277	0.640645	1.14333	0.835601	1.20351	0.336964	1.08702	0.73641
	2.5367	2.13479	1.8131	15.2264		6.941	81.357	3.032	0.487		0.780915	0.640325	1.25509	0.48672		5.076	4.718	4.88	19.521	3.579	1.464	5.238	16.723							1.03733	0.408975	1.5653	0.628089	0.617207	1.04592	0.915691	0.712446
	0.866452	2.89658	1.75404	12.9762		0.515	5.909	5.949	8.439		2.11116	0.779407	0.816541	0.648152		24.857	6.279	3.611	14.12	3.058	0.748	1.497	15.585							0.733436	0.35924	0.438048	0.427761	1.1769	0.984116	0.681818	0.547059
	1.16775	3.73281	16.4993	18.025		7.72	23.094	0.529	4.909		0.511936	0.466155	0.580848	1.33747		3.677	27.427	11.648	19.586	7.158	1.887	5.759	46.754							1.1309	0.961214	1.00301	0.551046	1.19484	1.0557	0.507074	1.13863
	3.52482	1.47935	15.9323	5.88762		0.233	20.63	9.69	2.167		0.394192	0.556564	0.838986	0.692736		7.743	86.415	3.872	23.751	2.082	3.481	3.058	76.524							0.908658	1.08519	0.75817	0.810582	1.11098	0.631201	1.09695	0.427295
	0.566974	3.15958	12.8531	4.58233		5.154	113.5	3.704	22.54		0.511706	0.888731	0.220387	0.38493		29.087	69.561	9.565	4.75	4.36	1.106	3.319	9.631							1.12124	0.439839	0.554091	0.734363	1.42276	0.855195	1.91576	0.962398
	0.401243	6.5383	1.61149	13.946		5.111	188.355	11.941	3		0.860814	0.719249	0.53286	0.44549		11.16	23.393	21.734	17.472	17.83	3.254	6.475	17.374							0.851351	1.04716	1.44819	0.920635	0.828844	0.805537	1.26556	0.546825
	0.118705	2.01686	10.5315	8.18432		1.455	66.731	1.52	14.872		0.52028	0.65855	0.683925	1.01528		6.442	34.748	17.341	4.197	3.254	3.677	2.766	16.788							0.688618	0.59893	3.0381	2.38737	0.814815	0.719405	1.17934	0.552941
	0.335342	6.5519	42.2738	6.92078		9.179	51.337	1.133	43.645		0.473301	1.02144	0.747815	0.650913		7.386	14.706	6.247	7.581	5.043	1.497	5.856	5.824							1.43297	0.872917	0.718091	0.777182	1.3115	1.0821	0.915068	0.475936
	0	0.419142	15.5777	32.5269		7.913	52.19	8.393	23.91		0.618194	0.798241	1.02584	0.744851		56.807	11.257	2.31	72.88	5.141	1.887	4.099	5.954							1.24709	0.730632	1.22099	1.08682	0.847089	0.472053	0.711066	0.911058
	0.27599	7.68492	18.0266	21.2958		24.211	76.061	7.979	6.137		0.435983	1.33826	0.690557	1.19533		6.54	11.355	5.499	26.191	9.631	0.358	5.499	27.46							1.72871	0.938596	0.536875	1.4381	1.18894	0.988033	0.814621	0.579174
	0.397663	7.93848	10.8347	7.48065		4.13	73.364	0.743	11.884		0.454836	0.726714	0.480155	0.669952		3.742	4.913	18.025	7.093	6.084	8.85	1.366	20.628							0.646914	0.732892	0.968988	1.17002	1.22003	0.64278	0.723008	0.365368
	0.298742	7.61384	6.39152	6.49146		35.127	128.377	15.153	29.877		0.545728	0.973643	1.33267	0.946227		8.882	7.809	11.355	51.601	19.489	5.01	17.96	4.522							0.845053	0.764259	0.752101	0.543392	0.509972	0.506511	0.978122	0.647498
	0	1.66504	28.8541	16.3521		2.471	29.717	3.116	10.5		0.581937	0.76328	1.43396	0.732768		16.788	6.019	23.068	39.173	8.166	1.074	4.62	9.37							0.919767	0.374607	0.947672	1.67675	0.792014	0.388475	1.03384	0.744957
	0.28574	3.75012	5.75228	16.1124		5.562	42.2	3.205	10.436		0.60633	0.588474	1.04882	0.474761		4.002	3.091	12.364	5.433	8.915	4.75	7.646	18.35							0.945014	0.785294	1.26107	1.36058	1.15945	1.22337	0.350789	0.842033
	0	2.16866	6.58022	13.928		6.6	114.451	1.427	7.231		0.678584	1.60343	0.799849	0.652066		9.988	13.405	8.329	19.521	44.183	2.733	12.233	4.783							0.921073	1.59284	0.351695	1.80321	0.946198	0.532396	0.817188	0.57423
	0	10.2645	24.6601	7.17729		52.5	3.548	14.39	16.104		0.598806	1.39016	1.45749	0.672105		2.635	29.575	4.978	7.223	18.675	3.579	8.817	27.785							0.751096	0.870989	0.793522	2.10638	1.48056	1.31741	2.82217	0.805808
	0	1.89406	10.0098	13.4579		8.829	22.898	34.278	13.771		0.559842	1.74253	0.585609	0.328051		3.416	5.889	7.353	7.678	31.982	6.182	10.542	6.052							0.746048	0.881239	1.04695	1.06027	0.605919	0.530775	0.747126	0.66707
	0.0949642	5.88933	9.20257	13.2667		1.532	3.739	8.361	7.1		0.599085	0.817988	1.13267	0.584575		6.377	7.353	5.433	1.822	26.419	1.497	3.709	7.19							0.473214	0.468314	0.860236	1.01748	1.05175	1.64711	1.46512	0.281013
	0	8.34351	22.5122	16.8065		10.409	0.552	18.175	3.137		0.564825	1.97011	2.00848	0.566506		29.835	11.485	2.928	10.314	34.455	2.408	15.65	5.206							0.864141	1.05603	0.636167	0.299631	1.10139	0.583911	0.820477	1.32518
	0.100899	1.62201	15.0269	12.3708		24.956	0.711	17.08	23.515		0.384863	1.31422	0.535192	0.812977		17.211	20.823	11.875	11.453	26.159	6.377	28.306	1.952							1.23588	0.858477	0.997651	1.72182	1.22034	0.572965	0.721141	0.312853
	1.0179	7.78543	24.1785	13.7815		6.913	0.32	0.179	8.027		0.608442	3.01771	0.942561	0.241202		5.759	107.172	6.735	508.694	30.941	11.29	12.071	3.449							1.02321	0.898361	0.925542	1.27215	0.927161	1.41055	2.02326	0.871199
	0	3.27399	28.4853	11.9164		16.811	7.765	0.629	3.231		0.493168	2.60427	0.54382	0.525487		20.302	34.293	6.93	131.151	15.227	3.514	4.262	9.988							1.32797	1.21154	0.485014	1.22105	0.294426	0.769995	1.16521	0.656997
	0	3.61943	15.5975	5.07841		12.8	1.405	1.97	7.44		0.759044	1.77922	0.964728	0.476693		11.648	14.153	0.781	8.85	21.864	16.496	8.101	7.548							0.593172	1.69525	1.39034	0.76	1.61023	0.901257	1.43219	0.762162
	0.121613	6.81456	20.4728	4.37979		6.868	8.449	4.989	15.891		0.652932	2.10252	0.712799	0.641586		4.132	17.96	4.718	3.807	17.602	6.637	3.221	16.105							1.12204	1.03133	0.995268	0.658402	0.844641	0.685484	0.879239	0.84345
	0	3.87559	13.3445	7.62521		16.769	0.161	6.982	2.592		0.602444	1.48214	0.782291	0.282691		2.57	38.002	5.271	17.309	12.071	2.375	3.416	16.821							0.409031	0.831486	0.423133	1.31752	1.2635	1.20416	0.847748	0.835
	0.191106	7.73527	13.3988	4.37355		13.064	5.5	19.167	7.561		0.609977	0.525425	1.17865	0.622345		2.05	55.668	6.312	22.71	12.754	4.067	4.132	12.526							0.780191	0.964519	0.786905	0.541413	0.677565	1.28302	1.16183	0.702432
	0	15.3045	25.9826	7.87596		4.971	0.235	49.4	1.735		0.837362	1.45353	1.64306	0.399345		11.03	7.451	4.815	7.841	9.663	1.724	9.012	12.949							0.858156	0.736217	2.09302	0.87364	1.99554	0.847266	0.302092	0.736702
	0.127404	6.55418	41.6954	1.19844		4.171	4.258	0.97	6.846		0.552532	2.44284	0.77282	0.35163		63.021	28.501	6.963	16.658	13.144	3.351	9.858	2.212							0.925666	0.28296	1.05714	0.757157	1.08647	0.806619	0.884857	0.860163
	0	3.89642	28.9754	10.5746		5.517	6.988	0.857	16.81		0.400725	1.83322	0.785002	0.264769		15.422	68.097	1.952	3.709	22.027	3.156	6.67	3.514							0.886232	0.857143	0.935333	0.887408	1.90894	0.787354	1.75134	0.561927
	0.243226	3.7717	8.43334	14.2218		1.115	11.571	7.846	0.143		0.574051	0.894383	1.37668	0.240171		9.793	15.292	3.123	29.835	6.41	2.538	1.529	9.663							1.01322	0.51232	0.7659	1.41573	0.622642	0.465623	1.10532	0.818622
	0	6.68886	11.4197	7.02116		6.914	13.978	3.696	2.098		0.703337	1.34474	1.13609	0.316113		12.233	35.594	3.546	15.259	13.144	2.277	2.635	13.209							1.21183	0.852192	0.830592	0.466621	1.13031	1.1469	1.10711	0.414286
	0	5.92888	18.585	0.145176		1.875	2.41	4.619	15.884		0.496735	1.66842	0.595602	0.348695		4.36	138.699	4.555	28.176	9.891	13.502	2.863	3.188							1.28626	0.474827	0.961727	0.985217	1.1883	0.61911	1.46667	0.536782
	0	16.8738	14.7853	4.90884		5.552	17.651	4.744	3.648		0.285889	1.52748	0.770913	0.425926		5.271	115.794	14.543	7.841	11.745	1.204	3.449	12.168							1.32889	1.00609	0.634796	0.955357	0.411842	0.728344	0.893437	0.707878
	0	5.00095	18.9369	11.8823		3.889	0.953	1.013	8.589		0.326268	1.29974	2.37235	0.404662		14.869	41.45	38.847	57.132	10.379	2.668	5.01	16.398							0.708681	0.298205	1.0158	0.661372	0.779609	0.863762	0.891026	1.0501
	0	6.72823	17.2578	0.474847		0.5	1.525	2.903	3.776		0.423843	1.63475	0.536084	0.612641		11.843	36.114	24.792	52.74	0.716	10.899	1.985	3.254							0.707487	0.886585	0.739072	1.74955	0.477876	0.44868	1.07737	0.796006
	0.0887967	3.82532	24.1135	14.576		4.205	96.818	8.241	1.205		0.541234	2.01643	1.28388	0.35609		9.045	81.664	15.65	86.642	6.149	2.733	3.709	19.131							0.445759	1.43227	0.727132	0.406198	0.933333	1.008	0.502447	2.20984
	0	7.52675	31.3089	11.3635		19.103	1.222	1.368	14.845		0.505483	1.75735	1.02651	0.56999		5.141	27.46	5.856	41.353	1.887	6.54	1.627	4.75							0.935372	0.264203	0.705183	1.2478	1.54976	2.625	0.697901	0.439246
	0	9.9387	30.4175	15.0666		6.769	2.872	8.75	6.21		0.411548	1.19606	0.97778	0.420738		21.376	9.533	6.605	233.605	4.913	6.312	2.7	28.078							0.688243	0.28688	0.389044	1.0704	0.871373	0.924037	1.85153	1.17887
	0.376421	9.50877	19.3449	25.2493		23.153	1.25	0.946	11.044		0.381691	1.10993	0.590344	0.294989		8.589	16.658	37.936	85.764	9.696	1.952	5.499	4.099							0.862534	1.22005	0.923664	1.50207	0.884848	0.228856	0.967897	0.922418
	0	12.2644	8.81562	27.4079		7.25	3.752	12.528	4.379		0.458356	1.16046	0.720675	0.600043		6.67	5.206	8.069	42.329	22.71	6.117	2.05	5.921							1.05543	1.01879	0.294811	0.676387	0.869494	1.09628	2.06344	0.852174
	0.10597	3.18353	13.7956	0.819037		3.294	0.293	5.87	6.378		0.535247	1.71029	0.832929	0.697979		8.622	12.494	1.106	50.821	22.319	4.945	6.41	24.402							1.14718	0.93524	0.922362	0.676747	1.57143	1.34639	0.744681	0.866085
	0	6.3449	25.1945	9.43738		6.46	0.234	21.586	7.894		0.626292	3.43516	0.961393	0.681699		8.232	10.444	5.238	27.72	19.944	0.878	15.552								0.649541	0.954447	0.408624	0.990228	0.506051	0.905794	0.885452	0.711027
	0	1.51091	24.8351	7.6757		14.634	19.565	15.364	1.075		0.596697	1.31408	1.29566	0.333492		4.034	19.977	6.963	11.127	7.223	3.481	6.475								1.57553	0.906676	0.845606	0.297908	1.91164	0.888985	0.998446	0.8208
	0.584095	0.848345	39.429	15.7941		24.353	1.263	1.547	9.05		0.695012	1.65864	0.990203	0.409549		5.206	9.077	9.793	13.925	2.7	4.49	3.611								1.11132	0.74522	1.36819	2.62648	0.759152	0.957206	1.178	0.935664
	0	18.5882	29.1317	8.2679		90.288	4.99	7.322	13.186		1.16912	1.94233	0.469415	0.362628		45.973	21.278	2.603	10.086	2.408	12.786	5.238								1.00807	0.6879	1.1861	0.980785	1.78977	0.870751	0.88443	0.433236
	0	12.0983	6.73866	47.5674		6.66	43.735	0.808	7.479		1.10224	1.03235	0.609286	0.265822		9.988	4.197	2.343	14.413	8.166	5.173	11.81								1.05983	0.567842	0.97277	1.57393	1.12978	1.11723	0.646707	1.17238
	0	26.7855	5.08091	11.5974		1.053	21.096	1.167	2.136		1.01019	0.85264	0.908216	0.892503		3.742	4.75	1.659	5.694	24.434	2.896	8.166								0.906877	1.32912	0.685017	1.10954	1.5581	1.24045	0.856895	0.826844
	0	11.5835	16.4621	15.9622		0.869	28.97		10.484		1.69245	2.2833		0.526284		7.581	59.508	4.783	6.865	9.923	2.57	19.912								1.3125	0.956223	0.862953	0.88003	1.1861	1.02939	0.96287	0.580606
	0	1.80119	44.8647	15.0286		12.026	35.876		5.354		0.863897	1.34815		0.541928		8.036	12.624	5.694	10.119	4.978	4.49	15.682								0.895357	1.04188	1.07996	0.358874	1.54575	0.448565	0.905375	0.815898
	0.200165	1.58644	8.03837	6.78043		1.561	37.111		7.436		1.72595	1.22344		0.660303		4.88	12.233	5.141	46.916	13.372	5.238	8.004								0.436919	0.44	0.883936	0.892433	0.608031	1.37148	0.768707	0.811738
	0.0941953	12.2987	19.6965	5.04058		0	9.602		2.993		1.45805	1.01455		1.21004		3.709	23.263	17.569	16.365	16.008	4.49	4.262								1.10708	0.226897	0.964103	0.256309	1.0102	0.48344	0.467337	1.13032
	0.207524	9.79209	21.3813	7.83544			2.598		5.535		1.34371	0.708167		0.638719		4.718	18.252	26.907	29.965	2.7	9.891	6.41								0.792812	0.532422	4.18452	0.628747	1.40595	1.58957	0.783162	1.06745
	0.845403	7.50944	32.1782	17.7015			29.584		0.464		1.29001	1.42424		1.08946		5.791	41.873	6.767	45.778	3.611	7.548	2.896								1.55224	0.609564	0.596139	0.506363	1.06198	0.756466	0.721129	0.767064
	0.0883081	6.25293	27.4782	12.9859			3.59		3.389		0.958829	0.747639		0.404278		5.043	25.768	16.984	38.782	8.622	2.408	2.408								0.951482	0.445131	0.899204	1.02073	1.49387	1.13465	0.842229	1.17636
	0.0925132	103.48	19.5596	7.53796			27.566		0.818		0.588003	0.615243		0.952241		5.141	5.661	3.449	30.323	4.522	1.952	3.026								1.15904	0.866078	0.579821	0.735385	0.984194	0.76082	0.402404	1.16862
	0	4.65821	9.16894	9.55724			103.34				0.618918	2.55149				3.416	8.036	11.192	19.391	6.084	15.389	13.242								0.939	0.536626	0.239006	0.527726	1.04893	0.723485	0.718704	0.509395
	0	1.81452	40.4543	11.1655			98.696				0.692199	4.03961				5.108	31.56	6.247	11.42	11.843	1.855	9.565								1.84588	0.575113	0.95283	0.787344	0.881748	0.332364	0.739899	1.51751
	0	0	10.449	7.28838			22.356				0.629653	1.38033				3.384	23.035	31.722	17.276		5.043	1.399								0.504425	0.250639	0.643016	0.618295	1.12814	0.745113	0.726866	0.834532
	0.123631	41.0873	23.3363	12.2338			69.811				0.629918	1.70769				2.277	9.37	20.205	17.732		6.963	4.002								0.114943	0.424962	1.17259	0.462331	0.907097	0.749289	1.74453	0.881953
	0.188391	43.4171	26.2697	3.69717			11.869					1.28252				13.34	8.459	22.905	20.79		4.588	6.084								1.07018	0.881037	1.11994	0.716306	2.17273	0.553985	0.840984	0.905128
	0	0	26.5206	4.16865			6.988									27.558	49.096	11.127	42.426			1.171								1.96081	0.964685	0.595506	0.95251	1.04154	0.713784	1.28555	0.473525
	0.262761	0.498267	29.4248	3.28263			11.571									23.198	66.926	12.852	17.341											0.444754	0.919888	0.700903	0.714859	1.45696	1.20971	0.949129	1.27103
	0	1.64428	47.5345	17.9388												12.103	100.112	29.477	16.756											1.51959	0.513445	0.615324	2.20046	0.686625	1.17597	1.20465	0.710069
	0	17.6099	16.956	21.0227												58.532	59.8	11.453	11.713											0.966921	0.881151	0.998367	0.690589	0.858418	0.953503	0.971715	0.804483
	0	1.373	12.7439	13.6471												63.9	153.535	7.418												0.957246	0.614839	0.637054	0.867612	2.01583	1.32264	1.06404	0.317532
	1.31381	4.64792	33.1252	23.5718												23.198	75.45	12.819												1.36364	0.92995	1.19147	0.124107	1.56805	1.05132	1.10478	0.837482
	0	10.3183	35.6827	8.50376												17.602	55.896	14.869												1.4463	1.3785	0.992687	0.701702	1.03708	1.12107	0.910816	0.430388
	0.151818	4.92016	36.4679	16.3214												11.127	98.485	8.069												1.83357	0.760899	0.96181	0.77789	0.836938	1.45714	1.22154	0.847716
	0.777832	0.854607	28.3074	14.5715												17.244	103.658	5.531												1.04786	0.70138	1.1864	0.84072	0.819209	1.62219	0.587712	0.355047
	0	0.872138	22.1968	10.9358												14.966	182.557	4.685												1.07533	0.581976	0.826418	0.565433	1.43846	1.07209	1.23809	0.610119
	0.453237	3.39122	51.8708	0.559256												8.297	89.636	5.661												0.801819	0.983051	0.600375	0.890772	0.85271	0.734357	1.15632	0.810141
	0.1077	2.95842	36.4775	13.7809												8.85	134.372	8.915												1.19905	0.750158	0.787929	0.769352	0.57659	0.937398	1.59628	0.898127
	0.906474	0.516025	14.4505	15.4757												40.377	135.673	7.678												0.606401	0.783439	1.31101	1.47418	0.893168	0.82341	0.392273	0.63
	0.61614	1.2	37.7282	27.2089												10.542	228.302	5.791												0.577939	0.860465	0.968278	0.73673	1.05568	1.12457	1.42363	0.946126
	0.272241	7.79587	22.1426	18.3885												52.903	261.098	5.141												1.31515	0.590476	0.556797	0.790476	1.43579	0.824395	1.50479	1.16832
	0	3.17407	28.6752	26.4995												27.46	85.536													1.26214	0.867089	0.473386	1.46135	1.38052	0.834297	1.33843	0.608777
	0	7.53647	26.659	3.6026												23.035	163.752													1.0188	1.4461	0.963746	0.897391	0.880115	0.882253	0.940741	0.540382
	0	8.02524	21.7468	0.14802												46.884														0.38841	0.827346	0.783634	1.34024	0.961506	0.707865	1.02584	0.563528
	0.896873	5.37241	6.23432	35.7999												54.497														1.05508	0.545007	0.97779	0.732733	0.921491	0.932591	0.944236	0.609769
	0.478377	3.98737	10.4973	0.159533												17.276														0.863504	0.863067	0.94822	0.610895	0.606335	0.720269	0.689394	0.631373
	0.393602	4.82281	9.41402	8.85052												27.135														0.746667	0.63401	0.891358	0.948687	1.10526	0.998889	1.59863	0.628792
	0.0908311	6.51893	3.69815	38.3161												26.419														0.725521	0.911864	1.10006	0.229901	0.611994	0.765096	0.735077	0.644737
	0.0908311	2.21685	31.2037	9.17908																										0.498919	0.53	1.06293	1.13476	1.07032	1.50292	1.16568	1.02642
	0.299743	9.66978	38.8153	4.69157																										0.844728	0.720382	0.814079	0.786561	0.596739		1.32561	0.652348
	0.19014	8.54504	31.4683	7.03046																										0.735595	0.853211	0.866856	3.576	1.18209		0.604167	0.810537
	0.591916	2.17973	46.1515	4.44115																										0.626614	0.919181	0.805211	2.1844	0.786517		0.855	0.744444
	0	0.691815	15.0249	3.08247																										0.7829	0.74093	2.1958	0.608206	1.2651		0.936597	0.479201
	0.802342	1.14144	17.3662	14.1634																										0.891691	0.611197	0.362047	0.517241	0.537092		1.0511	0.971379
	0.30277	1.82194	2.69927	12.5791																										0.606009	0.600622	4.44304	1.375	1.19054		0.771616	1.22879
	1.64517	0.503194	34.2457	26.6408																										0.914315	0.174708		1.35853	0.474114		0.544167	0.429144
	0.606406	1.20845	42.8706	13.0342																										1.43996	1.02044		0.898936	0.536283		1.21859	0.694707
	0.0968865	1.15082	44.4378	6.70279																										0.973684	1.30624		1.47067	0.856549		0.725299	0.432286
	0	0.766983	57.1844	2.87962																										0.277778	0.345345		0.888889	0.929293		0.962055	1.17463
	0	3.20555	27.9416	21.1449																										1.29941	0.502691		1.16949	0.348231		1.07851	0.615172
	0	3.03345	9.11034	4.18608																										0.730924	0.835768		0.715922	0.951456		1.04828	0.346405
	0.133219	2.31227	43.7226	20.9964																										1.26282	2		0.548255	0.698925		1.25516	1.09497
	0.0938588	0.552701	10.1973	21.3618																										0.959248	0.830267		1.24364	0.29		0.732283	1.05178
	0.134276	2.10346	8.18909	14.5043																										0.581967	0.407602		1.48449	0.554593		0.786385	0.84044
	0.347898	0.586768	49.4569	1.68433																										0.926499	0.648738		0.950324	0.832194		0.545455	0.893714
	0.402829	0.177337	23.5067	10.4733																										0.789606	0.486574			0.467491		0.902873	0.907143
	0.189208	0.700396	106.779	8.6226																										0.818599	1.05689			0.70903		0.724678	1.20824
	0.183104	0	46.7734	37.1962																										1.39245	0.525824			0.269231		0.366859	0.571154
	0	0	16.5628	5.19404																										1.28527	0.915038			1.17073		0.713851	0.906087
	0	0	54.9736	19.0096																										0.989945	0.864806			0.739394		1.02538	0.892057
	0	0.384471	2.49556	37.52																										0.989441	0.914337			0.472885		0.851852	1.03571
	0.769037	0	19.1588	24.1803																										0.984539	0.48167			1.00873		0.314394	1.07035
	0.28076	0	18.6701	3.99159																										1.06069				0.867632		1.02703	1.34475
	0	0	20.2984	33.7656																										1.06333				0.859416		1.41977	0.315579
	0.189208	0	46.2393	1.11393																										1.39565				0.888485		0.887395	0.861409
	0.582373	1.29478	30.6705	12.0869																										1.25874				1.23343		0.753275	1.0958
	0.366208	0.656804	2.38612	15.7249																										0.98065				0.471483		0.812272	0.941226
	0.78627	0.192235	19.1241	17.9761																										0.751031				1.0991		1.62991	0.574183
	0	0.376961	18.4895	8.35116																										0.791436				0.773632		1.11288	0.451848
	1.31327	0.449831	37.0595	11.472																										0.657592				0.765405		1.06973	0.780083
	0.390622	0	21.9571	13.1364																										0.702769				0.589708		2.05263	0.750248
	0	0	45.0775	4.41125																										0.784108				0.639734		1.43333	2.01108
	2.35563	0.184546	27.6885	7.44979																										0.665108						1.02323	0.949863
	0	0	32.2058	3.22818																										1.15086						1.05928	0.954214
	4.80935	0.39216	32.8685	21.6759																										0.352745						1.37532	0.345118
	0.378347	0.173012	53.9243	8.28132																										0.805275						0.744287	0.467331
	0.105537	0.173012	50.7008	9.54825																										0.816909						0.917183	0.8125
	1.72432	1.36954	26.7184	13.1925																										0.722826						0.641892	0.977865
	0.284364	0.282586	8.68304	5.22528																										1.80113						4.49333	0.868664
	0.286458	0.230682	20.5268	9.39266																										0.666667						2.89688	0.595994
	0	0	25.948	6.40411																										0.745495						1.25098	0.781097
	0.123127	0.484433	32.2453	9.04191																										1.02214						1.47414	0.371122
	0	0.455598	1.03257	22.696																										0.668106						0.948052	1.05994
	0	0	5.25965	12.0883																										0.614198						0.732185	0.948671
	0	0.366208	25.2901	15.4259																										1.00468						1.51191	0.635598
	0.747555	0	31.2567	3.34381																										1.2771						0.766938	1.11765
	0	0	1.07158	3.0056																										1.27705						0.778785	0.851748
	0	0	7.8169	13.8672																										0.997356						0.979245	0.948498
	0	0.181013	35.4664	17.1049																										0.930408						1.31194	1.21127
	0	0.0934263	1.20467	13.6375																																1.39796	0.694469
	0.389901	0	27.2534	9.14622																																1.10814	0.315493
	0	0	7.21065	22.1597																																0.612245	1.24318
	0	0	16.1891	18.9176																																1.95065	0.956398
	0	0	22.1308	14.1487																																1.14192	0.934837
	0	0	9.01212	19.9348																																1.24307	1.22698
	1.35704	0	19.6233	23.0572																																1.0715	1.00582
	0	0.262761	17.4075	24.938																																0.995856	0.952842
	1.31967	0	15.7394	10.0411																																0.848294	0.698701
	0	0	16.4861	23.6008																																0.855111	0.624496
	0.68799	0.0934263	14.2829	21.7024																																0.938664	0.740351
	1.38605	0.195611	28.7201	45.8837																																0.793548	1.2695
	0.206701	0	10.6174	25.2815																																0.93368	2.19957
	0	0	11.9009	25.0306																																0.738796	1.07938
	0.666567	0.268601	19.837	21.0142																																0.941969	0.933088
	0.0972711	0	16.5045	24.1109																																1.33333	2.11044
	1.56111	0.183993	7.34905	1.64083																																1.125	0.847145
	0.249257	0	11.3962	26.6671																																0.772582	1.24061
	0.0911916	0.183993	14.217	10.5829																																1.02607	1.29895
	0.10335	0	21.9373	14.6506																																1.53206	0.738532
	0.510673	0.0890289	34.9037	31.9977																																1.16653	1.2792
	0.6505	0.356116	19.9138	25.2763																																1.00851	0.892396
	1.08532	0	17.6061	12.3413																																1.66667	0.609531
	0	0.571764	22.1897	16.5043																																0.569817	0.675081
	0	0.0890289	21.2392	2.17855																																1.01267	0.317281
	0.210754	0	25.405	9.02046																																1.57232	0.883155
	0	0.542087	21.7962	13.4359																																1.15531	0.895717
	9.74333	0.299731	20.8044	17.5115																																0.600265	0.442529
	7.38126	0	11.5448	16.9515																																0.769898	0.676471
	0.638414	0.0890289	12.8495	9.54931																																1.28163	0.387153
	2.47135	0	14.7875	19.2779																																1.31092	1.14865
	0.774175	0.100899	12.5039	11.2577																																0.531207	1.07752
	1.72702	0	8.79784	16.9922																																0.317116	0.502137
	0.745555	0.136511	5.76734	19.6538																																0.893263	0.647123
	2.14548	0	13.1223	8.93091																																0.50914	0.904852
	0	0	12.3233	25.0371																																0.616815	0.831622
	0.608857	0	18.5218	8.22565																																0.843797	0.654882
	2.34011	0.279654	23.8219	52.0709																																1.22996	0.579189
	0.212805	0.0911916	9.97989	7.6514																																0.989608	0.591772
	1.6534	0	6.57423	14.63																																1.14301	0.866604
	0	0.47139	11.9587	13.4443																																1.30999	0.675183
	1.96493	0.209133	6.99112	16.8769																																1.06782	0.87234
	0	0.0972711	4.37595	7.15923																																0.523307	0.984772
	1.51574	0.208525	43.5632	10.7459																																0.716253	0.906736
	0.456487	0	18.5104	7.26994																																0.657188	0.484849
	0.566974	0.292573	7.20075	8.84012																																1.3881	0.679245
	11.6839	0.407323	6.20187	4.46294																																0.678998	0.767145
	1.66581	0	30.0382	10.3731																																0.830833	0.727687
	1.81957	0	12.0073	9.15167																																	0.64932
	0.847262	0	38.2113	15.703																																	0.385887
	0.545167	0	8.36951	33.0167																																	0.739837
	0.782549	3.04475	11.9504	29.1271																																	1.50913
	0.747242	4.14196	4.98167	23.7186																																	1.19632
	0.392029	2.7627	28.2637	19.0602																																	0.959584
	2.49652	2.63589	51.7116	16.2125																																	0.673537
	1.66318	2.66487	33.5498	8.90767																																	0.801344
	2.55132	0.881089	6.74537	6.86539																																	0.720437
	1.10778	1.80203	68.5193	18.7066																																	0.539573
	2.17423	0.182066	18.311	25.8337																																	0.725
	2.56892	0.289651	24.6335	8.66299																																	0.368049
	0	1.28422	54.7109	10.7941																																	0.692166
	0.852884	0.874863	14.5168	18.7639																																	0.498221
	0	0	22.465	23.3878																																	1.0483
	0.180269	0.879789	22.7876	21.9381																																	1.02832
	0.279126	0.378319	36.8681	4.42877																																	0.731025
	0.821191	1.97774	52.4989	31.5217																																	0.473684
	1.34996	1.29644	26.6371	3.44927																																	0.385417
	6.50572	0.501437	41.953	11.2169																																	1.90168
	3.28152	0.59485	6.67354	9.61009																																	0.485593
	4.16921	0.731559	30.8823	6.05367																																	0.890887
	0	1.79718	49.5899	13.8449																																	0.794118
	1.18333	2.5831	10.4042	11.3918																																	1.05765
	10.5948	0.101324	7.54825	13.5158																																	0.938441
	12.3082	0.383005	28.6715	18.2279																																	1.00497
	9.49999	1.19414	32.0603	12.8084																																	1.4982
	8.79535	0.820725	11.8335	3.79945																																	1.10291
	11.0654	0.0911916	16.7803	17.0166																																	1.05759
	9.03133	0.582179	0.958396	1.21501																																	0.449294
	5.25899	0.186436	20.4117	14.4848																																	0.428439
	6.55872	0	16.423	32.4629																																	0.595392
	2.73857	3.77179	41.4381	3.74495																																	0.674491
	1.72893	0.495445	77.3027	9.01279																																	0.831439
	3.29327	0.298298	46.8368	21.3497																																	0.688272
	4.41802	0.200622	37.5214	13.8243
	9.94587	0.10335	11.5826	14.3034
	8.21692	1.48211	19.6953	16.5088
	9.17238	3.73527	21.0711	10.5803
	0.492603	1.40577	6.34436	20.5383
	10.3073	1.07249	27.6111	11.1828
	8.605	1.13144	42.9741	14.8011
	9.51417	3.42847	6.42237	18.6696
	7.16815	2.3826	19.5731	17.4224
	0.624227	3.72465	41.7316	6.30559
	11.2239	2.51403	12.0116	9.42263
	9.47886	0.580424	15.942	18.8228
	9.05335	0.871621	10.3253	1.08661
	0.301569	4.66037	59.2908	33.725
	4.43956	6.57562	29.2297	6.41553
	0.408823	0.0938108	25.788	41.0522
	0.663916	8.51583	12.0365	3.12392
	3.11049	8.53718	78.9188	23.6665
	5.24255	5.18135	120.62	20.5664
	1.16315	3.64282	42.8471	7.40222
	2.76082	0.586942	17.6109	11.7801
	3.14585	1.06551	27.5938	17.2827
	3.11798	1.36614	53.2359	14.7289
	1.98645	25.6166	31.8816	18.1378
	4.43186	49.3014	26.8973	9.34293
	7.31343	62.2069	42.7275	16.7804
	6.01249	50.8376	36.4652	13.492
	4.91572	25.9284	32.1435	15.6386
	0.542824	18.9426	9.62934	13.2867
	2.24097	42.8819	38.9345	18.2851
	3.63621	28.038	31.6148	12.1947
	7.27102	29.505	28.6323	16.6424
	2.50186	8.50168	25.2081	3.55218
	0.376961	6.75744	28.2248	5.33126
	1.7872	5.96849	45.5503	11.3554
	0	8.946	29.2361	22.8052
	1.76778	5.31966	15.8658	37.5634
	0.185483	4.79747	16.4849	6.2232
	3.59032	3.32011	2.17045	11.8205
	3.27587	7.08054	11.2423	15.1729
	0.886999	3.99409	17.7326	10.725
	3.77914	7.2968	1.41579	3.32101
	1.96079	11.8461	3.90977	5.7611
	0.508583	10.5497	38.7774	6.21332
	3.24423	2.54311	5.20101	8.96469
	1.41306	8.46727	1.26182	2.93869
	1.33328	2.33307	14.6323	9.55354
	1.37283	9.85271	11.5246	2.47
	4.25473	19.9024	13.8645	4.48148
	5.64564	4.99076	30.409	3.07042
	6.04313	2.54942	37.1779	12.0319
	11.9298	3.0204	6.14589	13.5156
	5.85708	0.492561	29.2787	3.60615
	2.27076	3.53926	31.8242	2.61422
	4.47684	2.14993	53.5144	17.2951
	1.56698	4.42009	27.0577	18.3505
	5.53504	0.82565	35.6901	5.70875
	8.73371	3.29436	15.5851	9.71416
	1.22941	1.74982	3.23906	14.8177
	2.42142	4.88515	26.2794	12.061
	1.0522	0.736423	14.9873	10.3432
	2.24612	7.2582	15.5238	14.0409
	0.187977	0.412607	13.4309	4.39749
	0.929049	9.59197	25.3845	3.77444
	0	8.56977	7.88322	5.57242
	0.271917	1.03285	10.0937	8.21804
	2.21671	3.98643	41.9275	8.40092
	1.76919	2.1418	27.7081	7.20225
	5.32856	0.556521	24.9054	0.460964
	0	2.95088	35.9968	12.999
	4.89597	0.213621	34.3714	11.85
	1.17233	0.091552	26.797	1.51906
	1.7033	0.506588	66.9607	1.97538
	0.478377	0.389266	11.844	13.8476
	0.0908311	2.4973	5.15239	15.6678
	0.614809	0.384519	3.62051	6.28991
	1.84097	4.86238	0	2.33917
	0.387546	2.1119	9.07694	0.397449
	0	2.78697	20.5809	0.101145
	0.205884	4.92571	23.7001	31.1012
	2.24066	0	21.4061	0
	0	0.415036	11.2009	14.526
	3.53349	1.95128	27.1657	10.6932
	1.31777	1.72123	34.1737	3.78914
	0.898507	0.825328	26.8184	1.79992
	0.281577	5.07252	20.9759	7.52311
	0.404199	0.19819	18.0767	8.40189
	0.18469	1.10429	4.68834	13.3634
	6.07108	0.897962	13.0891	11.8588
	0.7031	1.73415	0.93318	7.5824
	2.84744	0.663438	4.74532	0
	0.0908311	0.0972711	19.7199	19.1234
	0.0908311	0.101324	6.15746	11.6294
	0.399657	0	36.5972	13.4253
	0.272493	3.70546	3.84334	29.0934
	1.38421	2.99536	18.249	6.01741
	1.07323	12.1615	13.0612	21.4064
	0.183248	4.19993	17.455	19.2043
	0.177337	2.27592	3.93587	33.0069
	1.23239	1.97024	4.05143	13.0454
	0.300159	0.0893894	4.76278	3.2712
	0.106402	3.34066	5.03743	16.0303
	0.206893	4.72443	5.29495	9.40422
	3.47305	1.0949	13.0491	16.7122
	3.77223	3.80344	9.29938	13.0844
	0.280193	4.18241	1.43959	24.1076
	0.511913	9.11845	1.46994	23.8573
	0.0945798	4.75585	0.943142	20.7348
	0.594885	4.85476	22.0617	16.9474
	0.744985	6.76621	8.89079	41.8997
	0.491618	10.2217	14.7571	24.0083
	1.22363	0.478293	8.19493	9.79221
	0	6.18977	18.489	3.7934
	0.0886685	10.1633	4.75751	4.84879
	0.55073	2.16924	4.73846	12.0122
	0	6.18229	5.12804	16.0821
	0.0938108	4.98705	2.26543	27.692
	2.28022	3.90239	15.7373	22.9695
	0.123127	2.94917	22.0547	20.3112
	0.355699	1.27047	15.7018	30.1962
	0.186784	23.6241	18.4645	8.68372
	0.180586	0.72889	18.3368	4.81826
	0.403973	6.58074	18.1384	4.22989
	0.946903	5.66688	24.4815	23.0256
	1.53354	0.265336	16.3964	4.62122
	1.39486	0.606483	14.0124	1.74473
	0.278501	7.2405	9.08178	8.09078
	0.678174	3.78532	13.7907	4.37207
	0.587591	1.79418	12.6155	21.1651
	0	0.927528	10.257	11.969
	0	3.5051	2.8005	10.1854
	0.747843	0.805485	3.86342	13.4499
	0	14.4272	2.29611	6.75068
	0.551979	8.16612	70.4756	0.292963
	0	10.1919	64.364	0.68358
	0.88287	6.50236	17.4225	0.302728
	1.91492	4.0298	50.0248	12.548
	4.17223	4.23888	12.2421	24.6088
	3.01632	5.88555	1.42388	4.0277
	2.81244	0.694575	2.43172	15.3336
	4.16618	2.26984	3.22307	18.4191
	1.67554	7.67428	26.7766	19.7155
	0.370966	6.61514	26.2637	36.765
	2.50651	0.201414	5.31143	17.2162
	3.43854	1.15217	3.63556	0.71763
	0.19745	0.864077	1.41074	21.4808
	0.275233	4.08117	1.88345	40.3874
	0.454733	0.61645	37.3772	13.4932
	0	1.95187	44.8105	11.5564
	2.15848	3.85984	39.4537	28.3767
	1.50281	0.545652	0.773778	20.3239
	0.95434	3.58328	4.4628	27.3879
	1.59047	1.04373	6.72523	15.321
	0.78581	4.93407	27.3746	23.8894
	0.544483	0	1.55075	23.1927
	4.96507	0	0.970032	5.33424
	2.24493	3.37394	0	13.5877
	2.50876	0.849838	3.02641	15.4322
	0.275233	1.12658	25.2164	15.6803
	0.740436	3.15806	2.55854	9.085
	3.29359	0	39.9912	8.47666
	0.370966	0.366352	19.0402	9.56848
	0.26925	0.674632	22.6263	21.5303
	0.506189	0.0938108	6.27724	5.52302
	3.05563	0.64883	2.56798	4.46005
	1.96151	0.392833	18.7623	3.74612
	0.590801	2.81143	47.1582	16.4924
	0.56695	0.281432	27.903	7.19566
	5.83788	0.187622	56.0398	8.81503
	1.68473	2.28506	21.5088	6.94935
	6.80925	0.557002	12.1844	5.05021
	1.86917	2.66167	7.56862	5.12655
	1.98071	0	0	11.0014
	5.49494	0	32.3402	18.2296
	3.75188	0.201547	7.55352	3.42854
	5.32661	2.2569	10.3331	2.58318
	1.8647	1.24551	45.2301	2.14137
	0.930776	0.756749	0	8.6796
	2.19204	2.24246	29.0714	7.57338
	0.989032	0.482246	16.7309	21.9237
	6.01168	2.80249	5.32121	7.76379
	2.3269	2.31477	26.5337	1.09917
	4.87598	3.81076	28.1885	25.1488
	4.85105	5.77508	32.6382	5.52579
	8.04894	0.952886	69.131	2.34303
	1.92118	4.14412	78.8803	32.1942
	7.47012	0.191899	159.19	18.291
	4.70528	0.473517	29.3988	0.759824
	11.2987	1.51616	10.6377	1.07288
	2.97402	1.70809	17.5067	11.5516
	5.60266	0.78264	20.4051	13.6658
	5.89812	0	37.3889	6.62635
	5.47483	0.365383	91.5035	7.84784
	1.85917	0	58.6834	6.60937
	8.27792	0.370714	1.72572	7.95626
	0.650111	0.110487	49.1703	10.8338
	3.95254	1.57272	29.2758	16.7042
	2.13245	2.60855	32.7989	21.0075
	1.20805	0	33.4994	11.8603
	1.25168	1.8443	10.926	13.3425
	0.955836	0.0998262	9.65343	12.4327
	0.275233	0.0872267	11.0049	4.07128
	1.16695	4.29513	7.92582	17.5961
	1.64952	0.098857	16.0342	28.1322
	1.09829	0.965502	30.932	14.5604
	0.648239	0	58.0601	22.8242
	1.71153	0	25.1321	14.7416
	0.378445	0.656424	48.3853	4.75655
	0.0897499	1.16414	20.5045	27.0296
	0.0987249	0.164842	5.81933	15.8376
	1.67125	0.953482	26.2317	22.5861
	1.76085	0	20.7099	20.6415
	2.62398	0.0883081	57.3893	19.8389
	0.686945	1.32462	31.4991	9.78221
	2.80083	0	43.9652	14.3204
	10.9097	0	67.8522	18.5507
	0.274656	0	34.3506	2.63021
	1.18843	0	12.7755	15.1775
	2.92398	0.657825	49.8216	2.30912
	0.399244	0	6.64851	14.7373
	0	0	16.8832	14.34
	0.222295	0	26.2968	20.4665
	2.53141	0.38876	20.6104	25.0774
	0.496924	0.379857	34.9085	30.2762
	0.488617	0	37.2414	30.2549
	3.08884	0	21.5499	3.87437
	1.161	1.42128	25.688	2.81561
	0.202635	0	21.3888	35.5063
	2.96528	0	12.3744	37.2341
	1.31428	0.11277	6.28735	9.21212
	0.909179	0.0949642	9.12075	15.9785
	7.2635	0.558904	38.0522	13.1181
	8.29583	0.0890289	31.4954	2.82132
	1.05586	0	30.5368	18.6458
	3.66425	0	5.66829	19.7403
	9.56369	1.02662	7.73462	6.18353
	9.51152	0	27.7696	7.51767
	20.1827	0.0868663	20.5051	0.775049
	2.06737	0.52337	15.7441	1.55388
	4.80234	1.00417	27.0923	4.89629
	0.354152	0.728229	39.3336	17.0933
	0.644597	0.115822	27.8879	15.939
	4.78233	1.33704	2.98593	15.7048
	1.06075	0.466183	15.3751	22.434
	3.15953	0.590121	17.6854	18.4473
	0.664461	0.455841	8.74784	34.199
	0.919646	0.0926574	6.58806	10.2704
	8.84208	0.284893	57.7605	7.74655
	1.10929	0.308634	16.0437	12.9189
	0.468205	0.108319	27.696	5.08416
	0.183867	1.81604	27.6578	10.3857
	0	0.275	22.4263	9.89959
	2.09178	3.17516	16.7131	13.8553
	1.59613	1.14953	8.37989	12.4655
	4.00069	0	11.2855	8.48732
	5.43752	0.698241	5.9878	15.2961
	5.85772	0	9.86507	10.7785
	4.58131	0.0890289	10.2853	16.9971
	3.91748	0.369965	7.06038	10.6367
	8.55196	0.61641	3.31855	8.09288
	4.10437	1.3087	19.9518	9.1365
	2.82421	5.01729	23.6431	1.66494
	0.700697	0.845919	19.8796	3.42892
	0.18815	0.445145	14.6785	6.8612
	1.00492	1.17765	12.0139	2.70915
	1.44924	0.201799	4.92009	2.9114
	0.221887	0.100899	2.72786	3.93917
	0.91432	2.01786	6.10367	13.6854
	1.04365	0.189208	14.595	7.66036
	4.48871	1.76848	2.45056	7.00494
	1.29658	3.88938	10.7622	8.87911
	0.848177	1.27472	12.7714	6.3749
	2.94532	0.189208	10.5658	7.22488
	5.60451	2.56244	4.3361	8.78196
	2.57093	0.091552	8.70449	11.5272
	1.35905	0.311277	3.44653	1.57384
	4.14811	1.67924	3.60979	14.9058
	3.57998	2.84965	11.7761	13.5264
	3.58465	0.0976555	5.38131	11.1589
	4.01354	3.03039	19.4339	8.9649
	2.97471	0.502519	1.41368	2.99438
	2.92849	0.566533	12.332	5.09147
	2.17789	3.7954	14.8485	8.78133
	2.31847	0.206755	4.26089	7.63125
	2.34508	1.27802	8.41886	20.8436
	2.67898	0.5765	2.64512	6.03833
	0.285301	2.89058	3.46118	9.05464
	0	2.22502	9.09043	8.46188
	7.35963	2.55738	14.9484	4.33652
	9.77763	0.534967	5.244	1.42941
	2.3651	3.60875	3.46876	21.6918
	3.19286	0	3.05378	20.8553
	2.86241	1.35144	21.3803	17.4231
	4.59241	2.10944	6.33128	1.67878
	5.04586	0.381275	19.0768	5.78713
	2.51725	0.468465	24.0851	21.2551
	1.74069	0.112313	20.0637	4.89192
	2.95602	2.43379	2.55951	1.36145
	1.39925	1.42864	10.6888	0.337804
	1.28323	1.52437	9.65317	7.91928
	9.63031	8.22171	15.2863	19.5919
	6.21016	6.68149	53.3962	7.39644
	0.0962687	3.02908	29.639	28.9584
	1.13187	3.92247	19.8179	8.48682
	6.52166	2.3532	22.854	21.0002
	7.4043	6.17213	25.8942	24.2121
	1.08274	1.86801	21.8073	3.31234
	0.116114	2.79224	11.3389	32.1964
	0.892925	1.76758	12.9805	3.45556
	7.96702	6.53733	12.3681	3.33282
	1.46549	5.99299	38.3074	4.05682
	2.00587	6.23035	31.7327	12.8999
	12.4637	3.6608	63.6676	9.41196
	10.3874	9.64749	54.4265	17.1622
	0.183248	9.91445	34.246	20.3829
	4.6937	5.70863	42.8991	14.2913
	2.38369	4.7599	52.6485	6.56725
	0.270812	4.71412	15.1484	10.7411
	1.18403	5.56096	53.7496	15.6758
	0.0883081	6.37432	16.1698	17.3847
	2.73053	6.82574	28.001	7.13949
	0.603112	7.43158	26.9431	14.6725
	1.38028	11.7558	51.6949	17.519
	0.565172	8.30542	23.2595	6.541
	0.217827	0.667537	30.6179	5.97232
	0.362063	0.8297	29.7511	7.3555
	1.01338	12.1029	57.2413	16.0003
	1.29298	2.39801	4.34701	15.7054
	0.873213	13.1595	27.8733	10.9921
	1.07652	0.496608	21.5659	18.4523
	0.576946	1.71715	16.9759	13.1367
	1.0019	1.33724	19.3174	13.3011
	0.188391	4.21535	9.77731	15.1296
	9.1122	0.444544	13.2415	10.1206
	2.36643	4.1815	19.5179	9.74303
	1.99257	2.74383	9.226	7.51556
	0.100083	5.58682	18.5022	22.0386
	1.18235	4.24773	28.9874	3.27658
	2.12694	1.12423	30.6503	15.1095
	1.03075	1.22495	20.0037	12.5339
	0.934431	0.744244	11.596	2.80495
	0.193437	2.77345	13.3445	9.13451
	0.10597	0.186228	26.6577	19.5101
	1.28011	1.02192	4.03204	0.583702
	0.772458	3.23304	3.09771	11.3182
	0.0883081	0.840257	73.7525	5.03209
	4.44538	1.97359	20.8697	5.94991
	0	0.242561	30.3486	14.6278
	0	0.296367	14.1287	15.2611
	8.27071	0.397663	45.1352	8.13229
	0.771322	0.136511	24.7633	17.6582
	0.217827	0.497968	40.2612	2.7682
	0.0930419	0.0890289	35.0842	11.6701
	0.174453	0	44.2175	32.748
	1.40118	0.23741	3.21213	19.8578
	0.191899	3.56666	5.36508	21.813
	0.386996	0.103125	1.70723	0.900575
	1.00338	4.93491	31.1035	17.909
	0.556071	0.183993	40.8302	9.58012
	0.640743	1.45876	27.5174	6.30305
	2.0248	3.93041	57.0591	8.63396
	2.67749	1.04201	27.6007	7.45025
	2.95718	3.43967	0.557782	3.6002
	0.933811	0.950752	4.12519	2.96224
	0.0930419	1.18318	26.2281	7.80908
	0.927317	0	26.5178	6.56953
	1.41617	3.99012	56.0423	5.87981
	0	3.15211	36.8123	14.1502
	0.389919	0.0976555	8.11813	3.84606
	0.478172	3.82462	21.4726	8.73665
	5.06043	2.08928	67.0896	1.09591
	3.82901	2.96684	17.4972	0.104166
	1.09935	0.797317	24.4965	17.8999
	7.27748	4.72269	65.0063	11.6227
	1.39669	2.42357	20.6042	3.95059
	1.76655	0.856386	1.20424	9.10063
	0.0930419	1.93207	30.8599	5.06741
	3.81403	5.11206	18.7152	3.28233
	0.19248	4.85989	0.830885	4.01108
	1.69856	4.08723	11.2984	3.45496
	1.06154	3.84289	3.20051	4.87039
	0.587004	6.90429	16.513	13.1277
	2.95154	4.24608	0.34756	6.43701
	1.39046	0.404781	13.8567	3.75232
	0	4.0263	14.7224	3.21529
	8.50151	5.1187	7.09418	9.18262
	0.245689	6.41856	10.7863	6.41914
	0.231932	1.50039	25.7308	5.09556
	0	0.573245	1.24449	4.98246
	3.26334	1.61298	2.25181	3.14834
	3.13821	3.8933	3.56076	27.4934
	3.3551	0.506492	40.1513	15.8065
	4.1185	2.99733	42.7955	6.98652
	2.69809	4.79801	18.1061	1.35078
	0.102742	6.00142	16.0579	10.0085
	1.90322	3.8617	30.8118	10.6902
	3.31876	0.638337	25.7622	11.8342
	5.38181	5.09407	14.2845	17.2956
	2.16162	0.279767	29.3754	13.2843
	1.80052	1.66393	11.8155	1.34994
	1.24053	1.74534	1.05867	5.43337
	0.0941953	0.582726	49.8481	8.35702
	1.41314	1.93949	36.0847	13.8904
	1.15389	0.544734	11.8009	5.37833
	0.843342	2.87621	9.8589	13.3564
	0.247263	0.0857849	14.9394	13.3085
	0.853271	0.78965	43.8656	1.85265
	0.376781	6.96288	4.3401	10.4054
	1.78509	1.68736	31.3455	10.8043
	0.29436	1.80456	7.27728	0.614993
	1.32689	6.38203	15.6482	12.3479
	0.287884	10.7058	1.52541	1.41388
	0	6.45764	22.9307	3.29573
	0.731976	3.69895	36.0365	21.892
	0.0883081	8.97084	2.7869	6.20205
	0.668198	7.01109	71.3739	1.45975
	2.37151	18.3198	59.1021	16.8093
	0.288473	5.63917	24.9061	8.24987
	0.112698	19.5581	38.5887	5.78469
	0.0941953	4.50998	28.0087	5.16747
	0.765505	20.3085	11.6134	13.1296
	2.6444	1.69202	55.4668	17.0699
	3.65887	13.0571	23.9882	14.9659
	1.12511	8.22449	80.3281	15.0342
	1.35101	13.0313	15.5458	0.131489
	1.21947	1.55823	2.34051	20.4514
	3.03135	11.3036	13.2025	17.3712
	0.660866	10.9035	45.4926	17.2852
	0.412104	1.34872	22.6109	7.83783
	0	7.65832	20.2067	9.78351
	4.90403	10.7068	25.7242	14.6294
	0	1.02055	18.9769	17.3901
	3.85428	7.26418	7.56651	22.2707
	1.51024	2.21983	23.9017	27.4408
	0.66967	0.387348	16.3031	14.842
	2.99457	6.12174	11.9557	20.132
	4.00581	0.383876	25.4171	12.4634
	1.14236	10.2953	26.9464	15.4796
	0	9.58009	0	29.2453
	7.59882	6.55218	12.1211	16.1971
	7.92236	5.22635	13.2166	8.89133
	1.69921	7.00304	7.47417	1.99078
	9.12498	20.2821	30.4225	12.7486
	1.81654		20.329	1.83893
	0.774372		0.436372	11.2434
	6.46529		32.7499	17.5806
	2.98391		0.310309	19.9946
	4.64728		13.0908	5.80342
	1.3789		0	3.91145
	5.57024		0	10.7914
	0.638414		7.20937	3.03346
	7.33413		11.8795	15.1135
	7.58519		1.61548	13.2779
	0.100491		2.34207	16.2693
	0.285217		15.0151	14.5866
	6.21748		6.63844	14.173
	2.11504		6.56243	7.52911
	12.8863		14.1599	4.59572
	0.281216		32.0353	26.6343
	13.3078		5.55447	5.06749
	6.86319		23.5314	2.39076
	5.16091		1.50808	6.70588
	8.22678		37.9014	10.0643
	0.466699		49.9923	11.2548
	0.784603		61.456	3.62038
	3.0443		54.897	5.05899
	9.87953		10.0817	2.97144
	4.2593		12.1014	6.8347
	4.99172		16.0471	9.37413
	1.39908		1.2892	5.04723
	5.1435		0.889493	2.92579
	4.16096		0	5.55067
	4.76961		46.6958	7.12478
	1.63105		17.9483	13.4029
	1.55994		15.5027	3.69711
	1.42565		25.2893	2.7359
	1.62141		1.4078	8.98351
	3.39759		7.55932	4.62671
	1.91823		48.5473	9.14134
	3.50997		12.3502	8.25181
	1.62003		21.5366	10.3107
	0.0897499		25.7604	9.51997
	0.275233		5.46068	15.9284
	0.178779		26.288	8.53605
	5.57614		5.63874	7.83255
	9.04494		22.2039	10.8122
	2.8853		28.7796	10.7072
	5.27653		1.2186	10.4558
	5.61386		1.21571	2.53823
	2.70215		32.9476	4.65663
	3.03873		7.58101	9.63703
	7.11468		10.7429	5.42872
	7.50683		6.08668	1.81492
	5.02755		4.59268	5.1507
	2.77548		8.1454	0.742424
	2.66784		43.9069	3.71835
	0		47.7297	1.49197
	0.860589		59.6967	7.02483
	0.795994		0.60674	9.64978
	1.20573		18.104	10.9342
	0.98571		16.232	0
	0.296629		25.7965	13.2686
	0.408932		11.5994	12.8979
	0		25.4847	13.476
	1.41702		12.9998	9.74037
	8.7671		24.1996	5.04676
	1.87275		10.2469	8.98158
	1.78964		9.24764	4.94344
	1.87237		12.2545	5.54681
	0.28076		16.3022	8.68621
	0.189208		13.4122	5.83112
	0.387425		68.7246	6.54175
	3.50263		30.4088	4.79061
	0.623775		40.3629	6.73338
	0.305173		47.7903	8.52924
	0.555416		51.5314	11.9603
	0.692744		68.1398	8.13655
	2.09186		5.59785	16.089
	2.12284		4.27376	1.66233
	0		44.6037	4.35058
	0.210209		30.2228	5.88069
	5.804		41.1887	1.23777
	1.87035		20.4769	22.0607
	0.966865		33.4882	3.41847
	2.27882		13.0164	5.8462
	3.01469		37.8064	7.5036
	0.554719		15.9112	4.67121
	0.54888		39.6392	11.4127
	0		20.0607	10.2185
	2.65255		35.3796	16.6855
	2.28539		18.2674	9.53091
	0.290011		36.2894	6.70199
	0.186853		56.4405	5.78976
	0.34451		42.7903	11.2924
	13.3926		26.0336	3.1411
	8.71519		40.0896	10.7005
	9.90688		31.2113	8.44771
	11.0003		18.4135	12.8042
	7.92749		44.6904	3.17804
	14.5304		21.0986	0.636887
	8.29325		10.0548	0
	8.00682		48.4638	0.160132
	9.90053		14.3691	10.4689
	7.88316		32.4627	18.1012
	7.79487		11.4922	14.7391
	17.1154		9.82707	9.54528
	0.872107		36.3194	15.9398
	5.95126		29.618	11.7894
	5.81284		44.6492	13.5984
	5.94986		11.4047	10.6041
	0.511386		15.736	8.5405
	11.657		26.4624	15.4928
	10.7976		20.6933	16.8775
	10.706		10.5911	7.41056
	6.28973		35.0028	6.05593
	4.83481		8.74932	6.71056
	3.67077		9.40606	2.40387
	13.824		15.2156	9.12217
	10.1966		20.528	8.69301
	12.0344		45.3661	9.84734
	1.99722		26.543	11.2074
	0.688082		17.941	5.95233
	3.78484			5.05784
	0.878267			2.39651
	0.294679			9.33054
	0.692641			12.6341
	1.91832			7.92047
	3.32169			9.44716
	0.581878			20.8873
	0.0897499			11.0613
	0.281216			12.6688
	0.960039			10.6603
	0.1795			19.7412
	0.971115			9.43118
	4.1451			9.90206
	2.12695			15.8741
	1.55417			10.2765
	1.9358			10.2683
	0.664576			17.9711
	1.80782			14.4918
	0.189971			15.9305
	2.70172			8.73763
	2.13866			14.6509
	3.12039			2.95423
	0.376949			17.9674
	0.924424			13.444
	2.0459			19.4072
	1.43749			21.9463
				4.4243
				2.54254
				3.34245
				6.6854
				18.219
				11.4088
				14.6443
				8.86181
				10.1108
				13.4059
				6.53035
				20.6361
				14.9922
				10.4906
				10.1517
				8.31086
				12.7422
				11.954
				10.4951
				4.00245
				7.95596
				5.4384
				9.1874
				3.8058
				7.28506
				13.6058
				3.95812
				4.08713
				11.0781
				2.37209
				2.34043
				6.99608
				21.3451
				14.3257
				8.39603
				10.5596
				1.21859
				12.3609
				12.8892
				5.16788
				7.1115
				8.01362
				6.94053
				5.06146
				0.364478
				11.7333
				10.3371
				6.28305
				5.89779
				10.7269
				6.42414
				4.05385
				4.56051
				16.4588
				14.9579
				4.74127
				12.057
				11.7759
				5.44418
				15.4637
				14.5421
				18.5333
				1.6869
				12.7946
				11.1647
				11.1536
				15.0707
				9.78394
				8.60669
				19.7749
				1.52016
				10.5223
				9.8668
				7.16994
				15.1567
				26.1258
				11.7058
				2.89477
				8.0053
				28.7764
				27.1421
				12.0073
				8.79292
				4.6615
				5.27096
				2.06751
				5.26305
				2.94427
				8.37696
				12.9375
				18.3178
				3.39189
				0.989209
				3.32657
				15.4333
				5.65527
				7.97418
				8.13912
				13.7036
				13.3845
				6.45805
				13.3511
				8.008
				8.3278
				4.83232
				5.60354
				7.64883
				11.6196
				6.42203
				9.82315
				12.0362
				13.6031
				9.03515
				5.50078
				5.56521
				10.5521
				6.96387
				10.9971
				3.78866
				15.2963
				11.6105
				13.1199
				13.034
				2.87822
				11.2683
				3.11892
				4.40111
				3.43348
				3.1759
				4.69623
				4.42798
				1.4716
				1.68315
				9.52283
				0.684819
				7.00673
				5.65836
				6.80533
				3.93982
				4.82646
				8.60804
				3.13378
				5.01315
				13.5976
				1.71005
				1.06174
				2.52037
				16.9016
				4.32652
				7.23948
				5.83732
				0.189476
				0.549987
				1.69717
				1.4676
				3.75445
				3.47562
				6.46084

## Sheet: Suppl Fig 1
	Suppl Figure 1b							Suppl Figure 1c					Suppl Figure 1d						Suppl Figure 1f
	Representative experiment																		Representative experiment
	UNT	siLMNA		Medians	UNT	siLMNA		UNT	CPT	ETP	EdU-		UNT	CPT	ETP	EdU-			siLUC CPT	siLAP2A CPT	EdU-		Medians	siLUC CPT	siLAP2A CPT	EdU-
	55	63		Rep 1	139	79.5		0.164084	0.0575133	0.102615	0.0103742		0.0380432	0.0338728	0.0312885	0.0166551			7	52	17		Rep 1	112	36	13
	243	32		Rep 2	125	0		0.060526	0.106831	0.0734251	0.0119519		0.137142	0.0417797	0.0331004	0.017			49	25	5		Rep 2	112	97	11
	107	24		Rep 3	132.5	55		0.0867496	0.0943999	0.0456487	0.0116439		0.0370762	0.0295601	0.0322453	0.0158142			253	18	5		Rep 3	56	28.5	8
	409	13						0.0825155	0.151246	0.0759829	0.011305		0.09254	0.0381681	0.0301239	0.0173675			135	35	12
	240	131						0.0446844	0.0552518	0.0429831	0.0103496		0.0684076	0.0376817	0.0264855	0.0184866			134	15	14
	29	13						0.0947614	0.0490358	0.123563	0.0112087		0.0257708	0.0455342	0.0446437	0.0184274			11	16	14
	96	13						0.0627345	0.0412652	0.0229462	0.0144573		0.054833	0.0411262	0.0293253	0.0162968			279	29	13
	57	158						0.121101	0.0238835	0.166864	0.0122121		0.0330731	0.0429942	0.0301614	0.0161707			29	254	8
	224	30						0.129243	0.0787576	0.154911	0.0102277		0.101859	0.0210217	0.0289226	0.0178769			116	47	33
	117	14						0.0384612	0.143572	0.136485	0.0104597		0.0668387	0.0667415	0.0293037	0.01797			256	230	13
	161	129						0.051476	0.0614309	0.130912	0.0112055		0.0593696	0.0318736	0.026568	0.0200474			10	12	2
	238	22						0.0921348	0.137383	0.169642	0.0102915		0.248116	0.0722406	0.0258447	0.0196095			15	16	12
	279	7						0.0846661	0.0701243	0.0781619	0.0110459		0.200148	0.0237515	0.0186213	0.0148284			247	40	46
	279	3						0.0692075	0.0764833	0.187093	0.0115056		0.145432	0.0769762	0.0188583	0.0172388			239	122	9
	43	9						0.0326801	0.0271283	0.197644	0.0103354		0.0291204	0.0284072	0.0220293	0.0171568			275	116	13
	114	385						0.072943	0.170748	0.164903	0.0119833		0.0290331	0.0223891	0.0195827	0.0260438			99	41	14
	38	50						0.105651	0.0583066	0.157203	0.0119012		0.0284642	0.0440102	0.0175948	0.0181946			12	117	6
	19	20						0.116281	0.0537283	0.0962072	0.0141953		0.0198941	0.0201394	0.0252505	0.0155088			8	65	5
	200	15						0.125166	0.121564	0.157414	0.0138942		0.0834251	0.0403145	0.0215834	0.0201786			32	123	34
	199	13						0.169548	0.0625162	0.125373	0.011652		0.0839525	0.0389665	0.0311881	0.0188954			217	7	10
	73	0						0.13651	0.136286	0.104514	0.0106087		0.0328969	0.0169863	0.0277299	0.0188028			314	34	2
	214	45						0.143487	0.0486997	0.0452523	0.0127891		0.0937817	0.0388349	0.0254879	0.0180857			149	22	4
	27	41						0.153187	0.0964452	0.172546	0.011727		0.0246381	0.038807	0.0177454	0.021785			80	3	2
	161	9						0.108112	0.0514441	0.0752941	0.0133557		0.0666908	0.0396461	0.019914	0.0184277			359	18	6
	88	29						0.0864009	0.0986975	0.0892578	0.0116744		0.0422407	0.0248872	0.0222795	0.0194495			122	24	6
	109	253						0.0886028	0.0424013	0.0702066	0.00963947		0.0471979	0.0248605	0.0223777	0.0178219			100	32	11
	19	169						0.111891	0.105733	0.0996336	0.0105857		0.0199712	0.0255242	0.0216981	0.015926			56	24	21
	97	109						0.161057	0.069782	0.123035	0.0115625		0.0606881	0.0447935	0.0195502	0.0168757			41	221	20
	69	96						0.0912844	0.129004	0.164243	0.0115145		0.0331243	0.0905045	0.0180223	0.0185456			90	19	11
	400	153						0.134758	0.0524257	0.129865	0.0135061		0.188676	0.0212162	0.0185177	0.0158266			60	183	10
	236	33						0.157796	0.099434	0.184929	0.012235		0.108835	0.0282934	0.039875	0.017815			295	142	9
	129	32						0.158944	0.128714	0.139822	0.0125647		0.0596338	0.0408799	0.0176761	0.0226003			11	19	14
	36	71						0.0987864	0.134875	0.163691	0.0120892		0.0249016	0.0257428	0.016733	0.0161064			21	185	12
	14	44						0.132455	0.0669499	0.0927326	0.0109672		0.0205674	0.0191018	0.0175199	0.0175813			325	44	16
	36	18						0.0924334	0.0978898	0.105446	0.0117146		0.0322756	0.0171738	0.0173672	0.0218179			110	36	8
	40	122						0.13334	0.0737499	0.0529282	0.0126775		0.0271473	0.0168878	0.0296648	0.0176789			62	318	21
	333	51						0.133959	0.116933	0.149531	0.0127448		0.160566	0.0301436	0.0229151	0.0162793			57	8	9
	230	65						0.146648	0.0867318	0.0222069	0.0133399		0.113313	0.0257054	0.0189855	0.0153449			78	5	24
	118	36						0.105088	0.175099	0.174161	0.0104376		0.0593189	0.0273904	0.0186272	0.018072			158	28	21
	54	165						0.100295	0.213192	0.0596686	0.0126146		0.0390389	0.0191162	0.0207794	0.0181336			61	99	50
	197	108						0.114307	0.108082	0.152639	0.0152499		0.075222	0.0870494	0.0167917	0.0161849			246	165	4
	112	188						0.0304558	0.0797666	0.168512	0.0121918		0.0675378	0.0204953	0.0200351	0.0173685			25	158	11
	131	113						0.0501156	0.108718	0.14122	0.014239		0.0804649	0.0607798	0.0275639	0.0157527			65	55	17
	92	103						0.122	0.0678856	0.0254798	0.011964		0.0577241	0.049833	0.0171421	0.0152597			173	13	12
	91	260						0.0564547	0.0946025	0.12284	0.0111488		0.0403496	0.0306052	0.0161902	0.015937			58	117	13
	37	257						0.0819796	0.0520871	0.123625	0.0109935		0.0260495	0.051591	0.0174646	0.0154625			38	172	6
	133	22						0.101125	0.0745643	0.144782	0.00955557		0.056129	0.037543	0.0241449	0.0146904			367	7	20
	76	258						0.0880907	0.149854	0.150816	0.0110539		0.0340712	0.112463	0.0288636	0.0173217			127	11	5
	27	12						0.04894	0.0291308	0.0427028	0.0125936		0.0219344	0.0390203	0.0179909	0.0171735			104	312	9
	224	55						0.0276511	0.0575434	0.114308	0.0130587		0.0972235	0.0363129	0.0217337	0.0187471			129	0	7
	79	127						0.0748567	0.131033	0.104049	0.0128923		0.0483756	0.0222624	0.0238133	0.0148733			271	59	18
	175	120						0.125023	0.113742	0.0481323	0.0141319		0.0537526	0.0228115	0.0172724	0.0173424			177	17	6
	24	18						0.153904	0.155008	0.0281242	0.0133883		0.0224565	0.0307614	0.0189348	0.0158496			30	72	8
	66	46						0.187162	0.119801	0.0884421	0.0111925		0.0435231	0.0603686	0.022371	0.016875			94	8	18
	183	41						0.10275	0.125697	0.0288635	0.0116527		0.06415	0.0535147	0.0226433	0.0163909			88	15	19
	23	35						0.0974084	0.0411987	0.0300852	0.0103243		0.0212175	0.020899	0.0255286	0.0161573			30	6	15
	192	5						0.113612	0.147243	0.0399036	0.0108245		0.179141	0.0304709	0.0296027	0.0147003			167	5	30
	36	5						0.178942	0.150319	0.0599493	0.0123321		0.0246281	0.0446497	0.0200064	0.0187852			74	21	13
	319	7						0.15641	0.142094	0.109759	0.0148219		0.226522	0.03002	0.0207689	0.0166951			218	13	17
	189	27						0.125968	0.116474	0.0939358	0.0110623		0.080408	0.0868937	0.0217692	0.0189613			19	39	22
	85	62						0.151554	0.103266	0.0548886	0.0109335		0.0420421	0.0735077	0.0204698	0.0160696			239	0	14
	50	48						0.119709	0.0365263	0.113165	0.0105606		0.0435735	0.0907695	0.0244945	0.0179741			96	1	11
	236	14						0.134143	0.100682	0.110793	0.0119132		0.167061	0.071855	0.031555	0.0142967			149	94	38
	212	98						0.0685948	0.0579897	0.0376642	0.0114145		0.0877037	0.0222706	0.0207469	0.0149663			39	8	22
	298	102						0.128354	0.156863	0.0730607	0.0106587		0.150414	0.0782389	0.021698	0.017236			252	16	15
	94	5						0.0724525	0.108965	0.153715	0.0142369		0.0487757	0.0578334	0.0222738	0.01682			231	40	12
	205	41						0.0391678	0.115048	0.127666	0.0130197		0.055019	0.075757	0.0240518	0.0142795			151	15	15
	214	12						0.103701	0.0397747	0.113275	0.013055		0.118997	0.0761012	0.0187149	0.0180172			50	3	14
	24	8						0.0587385	0.0955165	0.117105	0.0121632		0.0218598	0.0248413	0.0228459	0.0170956			409	174	31
	232	58						0.144612	0.0774834	0.0225822	0.0126621		0.169792	0.0688131	0.0309863	0.0195304			273	12	11
	312	32						0.082239	0.120284	0.0218779	0.014269		0.16782	0.0736346	0.0194649	0.0166783			146	6	14
	85	55						0.0751392	0.103829	0.0571106	0.00982334		0.0469253	0.100311	0.0213544	0.0185887			45	28	20
	148	122						0.151964	0.0336142	0.0893949	0.0107869		0.0635088	0.0414378	0.0186152	0.0189116			35	32	5
	230	274						0.109551	0.0915519	0.123204	0.0122297		0.0975471	0.0330935	0.0249363	0.017654			73	5	10
	253	51						0.115381	0.086142	0.0789166	0.0105854		0.124167	0.0294989	0.0199578	0.0227755			218	3	14
	355	9						0.0837687	0.0906564	0.050892	0.0114123		0.191046	0.0701455	0.0192724	0.0179585			53	10
	131	107						0.151296	0.0943883	0.0330161	0.0113645		0.0591387	0.0324991	0.0233295	0.0166244			115	16
	205	98						0.10235	0.111067	0.177862	0.0119624		0.15529	0.0432455	0.0232482	0.0188964			60	29
	123	66						0.163504	0.128551	0.152598	0.0102366		0.0453863	0.0299263	0.0195712	0.0183703			414	2
	48	63						0.0794984	0.0548418	0.112556	0.00975238		0.027532	0.0589026	0.0186643	0.0186943			115	129
	89	173						0.12876	0.0917544	0.162953	0.0112999		0.0371744	0.0301389	0.0203073	0.0173764			149	69
	14	172						0.112327	0.101757	0.116324	0.010002		0.0283604	0.263272	0.0218846	0.0149375			104	4
	217	117						0.0879887	0.126522	0.134555	0.0119101		0.097536	0.0521779	0.0258407	0.0145821			37	123
	44	66						0.199255	0.0875182	0.135874	0.0116548		0.0336394	0.046964	0.0245923	0.0211056			307	6
	16	50						0.113124	0.0972412	0.0995613	0.00994738		0.028019	0.0519503	0.0343397	0.01578			78	429
	320	105						0.116661	0.0779217	0.147028	0.0112053		0.235196	0.0204052	0.0356794	0.0215774			265	109
	131	39						0.0415994	0.163341	0.126672	0.0111068		0.0605168	0.0524866	0.0335197	0.0166232			389	103
	30	128						0.158656	0.125307	0.126849	0.0118979		0.0282005	0.0838132	0.0254378	0.0180682			328	40
	86	12						0.0293913	0.135197	0.117712	0.0111701		0.0444379	0.054069	0.0281956	0.0162357			19	48
	147	60						0.0411636	0.104911	0.0698094	0.0111432		0.11949	0.0244858	0.0299247	0.0180247			90	243
	148	4						0.0600052	0.15723	0.119571	0.0174096		0.10984	0.130711	0.0312262	0.0150725			216	257
	209	229						0.111871	0.0533229	0.128622	0.0144039		0.104173	0.157881	0.0276721	0.0163229			8	12
	113	9						0.0708776	0.0529755	0.172791	0.0107036		0.0642703	0.0221331	0.0414573	0.0168087			123	5
	137	290						0.107364	0.0814443	0.129225	0.0113284		0.091543	0.145588	0.0428422	0.015219			14	14
	208	17						0.0841173	0.0966001	0.0775964	0.00982936		0.085055	0.0336982	0.0249499	0.017569			126	5
	125	16						0.126203	0.0755203	0.116166	0.0115088		0.0581295	0.103596	0.0270784	0.015594			18	7
	70	20						0.091509	0.0512634	0.0464157	0.00985535		0.0334911	0.154775	0.0262421	0.0193034			23	6
	273	29						0.118163	0.0229673	0.112798	0.013862		0.138211	0.0966571	0.0255182	0.0181355			63	5
	226	21						0.0813145	0.0623271	0.0883094	0.0146563		0.194394	0.023219	0.0239244	0.0147648			50	1
	158	368						0.0210401	0.150036	0.0587817	0.011168		0.0785612	0.0850502	0.0319415	0.0165303			100	3
	61	108						0.118531	0.0215782	0.0398117	0.0110103		0.0376263	0.0783756	0.0242316	0.0165696			122	0
	139	55						0.0518448	0.0899036	0.199299	0.0116438		0.0598002	0.0249105	0.0241601	0.0175086			121	5
	60	83						0.0303898	0.0626454	0.0752127	0.0114118		0.0325792	0.0363184	0.029644	0.0199427			129	18
	137	46						0.105385	0.130786	0.0690027	0.013306		0.0694082	0.0589817	0.0254079	0.0154636			120	17
	79	66						0.0436879	0.0708991	0.12556	0.0129488		0.0446747	0.0546637	0.0241334	0.0170553			239	8
	66	48						0.0410392	0.137267	0.119907	0.0129201		0.0346011	0.133108	0.0252895	0.0203865			204	194
	22	165						0.0294835	0.0495067	0.159232	0.0122574		0.0205798	0.0308592	0.0238754	0.0147638			240	7
	9	64						0.0725854	0.111522	0.0515439	0.0125444		0.0196301	0.127244	0.0276702	0.0172936			85	2
	258	229						0.112691	0.138789	0.120169	0.013478		0.0859143	0.0362638	0.022889	0.0190528			226	94
	107	9						0.0909888	0.0750206	0.0721778	0.0123306		0.0478029	0.0412937	0.0339999	0.0180112			32	9
	73	24						0.0929634	0.0804335	0.0551534	0.0119289		0.0388336	0.0925431	0.0247654	0.0200079			143	127
	158	258						0.0233525	0.079514	0.139243	0.0133983		0.0651718	0.0195662	0.0240687	0.0195425			12	11
	23	17						0.0394126	0.0311768	0.0974099	0.0114489		0.0283203	0.0276573	0.0248843	0.0182986			42	51
	278	41						0.021128	0.0569965	0.0972798	0.0118828		0.118218	0.0354704	0.0308697	0.0164797			21	27
	203	106						0.122305	0.121783	0.219764	0.0112695		0.176699	0.0202882	0.0235508	0.0162318			14	11
	12	27						0.0921373	0.0488852	0.174542	0.0113182		0.0207904	0.06081	0.0257071	0.0210075			90	11
	16	124						0.125117	0.0981571	0.120571	0.0116755		0.0256111	0.0531869	0.0239267	0.0235832			27	93
	34	225						0.0665347	0.0911219	0.128991			0.0250242	0.0623504	0.0284917	0.0154176			329	22
	92	356						0.0480366	0.132062	0.0428358			0.0365141	0.0229467	0.0371638	0.0184726			113	53
	14	432						0.103174	0.105617	0.120383			0.0209186	0.0500367	0.0322618				255	168
	195	45						0.132237	0.0311315	0.0424595			0.0438162	0.0246315	0.0262685				109	81
	121	177						0.137122	0.127538	0.0566061			0.0394378	0.0346385	0.0529549				34	248
	26	27						0.105525	0.110313	0.0884238			0.0278203	0.0318244	0.024031				112	16
	180	382						0.154586	0.0892452	0.123837			0.0906923	0.0204625	0.0396879				190	235
	78	136						0.103742	0.0527109	0.208417			0.0432418	0.0199392	0.0386192				64	264
	139	339						0.0853025	0.0874836	0.135886			0.0756847	0.038073	0.0475267				33	45
	204	187						0.0984278	0.0622163	0.0379755			0.0979736	0.0278234	0.0345337				125	9
	195	25						0.117814	0.0497701	0.0329913			0.0946611	0.0247013	0.0335227				60	192
	84	70						0.204723	0.154007	0.153082			0.0389896	0.0326449	0.0258386				101	40
	216	18						0.124798	0.113207	0.187081			0.112916	0.0285013	0.053054				17	8
	117	170						0.142364	0.108244	0.074654			0.0578353	0.0323788	0.039809				31	36
	20	15						0.20608	0.0923559	0.12379			0.0228593	0.0201143	0.0308756				72	29
	166	94						0.0731857	0.0857061	0.0927064			0.0625338	0.0204186	0.0351794				58	14
	51	240						0.0240992	0.0515482	0.10972			0.0337621	0.0666055	0.0284625				120	95
	185	283						0.0497777	0.115154	0.0413877			0.360216	0.0206242	0.0282006				39	1
	22	147						0.0230031	0.0758332	0.0918864			0.0269163	0.022934	0.0254609				316	4
	238	189						0.144434	0.178307	0.0336508			0.115087	0.0757219	0.0373897				266	13
	227							0.123995	0.166174	0.118746			0.0874522	0.0522626	0.025752				389	4
	284							0.022762	0.19585	0.0641123			0.105832	0.0372711	0.0286712				337	2
	166							0.0904561	0.148419	0.167425			0.0550537	0.0638709	0.0385112				121	11
	157							0.0724783	0.189661	0.16905			0.105096	0.187515	0.0269365				41	65
	177							0.0504012	0.101316	0.0683014			0.065492	0.127826	0.0278133				55	0
	413							0.0963215	0.174675	0.212324			0.144467	0.0861473	0.0383643				415	437
	186							0.0613839	0.150841	0.133636			0.0967229	0.0648649	0.0430811				127	20
	151							0.0750283	0.133017	0.0576885			0.0835755	0.0415387	0.0619356				147	2
	251							0.0626577	0.112435	0.10608			0.0958423	0.0214809	0.0669918				138	18
	183							0.0898243	0.160804	0.13321			0.0979317	0.0736484	0.0316226				277	47
	179							0.0632764	0.139994	0.0248283			0.118643	0.21593	0.0350414				77	10
	32							0.0587031	0.102615	0.0948175			0.0268554	0.0919002	0.058308				41	2
	31							0.093804	0.134985	0.146603			0.0264648	0.0776321	0.0426125				38	80
	202							0.090452	0.0527569	0.0883966			0.139982	0.0946217	0.0457894				20	79
	162							0.0428876	0.12207	0.174442			0.132476	0.109588	0.0477421				18	107
	48							0.0870222	0.117636	0.208245			0.0265869	0.0489755	0.0371324				160	447
	161							0.060401	0.0870999	0.0580607			0.0692919	0.11357	0.0397652				117	29
	153							0.064807	0.104131	0.0964555			0.118474	0.0625964	0.0437409				25	205
	189							0.0612323	0.0978528	0.150791			0.102166	0.0225716	0.0377847				101	313
	380							0.0873851	0.145264	0.110169			0.215487	0.0924936	0.0349246				80	124
	72							0.139795	0.134887	0.080313			0.0251564	0.0625338	0.0352549				59	56
	167							0.114905	0.137296	0.132405			0.10814	0.0228546	0.0362069				164	151
	234							0.175822	0.130077	0.115488			0.085333	0.0634117	0.0369703				164	128
	189							0.130156	0.0299291	0.155809			0.0793534	0.12003	0.0469198				170	179
	302							0.114376	0.0977792	0.0958056			0.169564	0.142347	0.042839				140	117
	174							0.113704	0.137972	0.0293272			0.0716725	0.0477557	0.0486183				170	78
	223							0.0782522	0.0999719	0.133941			0.120789	0.0440558	0.0448016				175	238
	317							0.113336	0.089348	0.0448551			0.179131	0.0741016	0.0503067				230	214
	97							0.0207557	0.027131	0.0422597			0.0521384	0.0984391	0.0515479				149	305
	52							0.127541	0.149862	0.0550454			0.0330109	0.0874979	0.0465424				41	201
	275							0.139528	0.0517039	0.0859259			0.0900406	0.0545729	0.0424504				227	36
	24							0.148841	0.116286	0.0566875			0.0211551	0.0244846	0.0511002				104	30
	187							0.155563	0.152624	0.0999688			0.10834	0.0246607	0.0481689				21	123
	132							0.142709	0.0875013	0.0868982			0.0806555	0.0606253	0.0510043				132	35
	113							0.161512	0.112147	0.114352			0.0639014	0.109551	0.0491859				247	34
	35							0.138528	0.0859952	0.100108			0.0257336	0.0338706	0.0480507				122	23
	40							0.148898	0.083528	0.0575807			0.0299698	0.0247764	0.04683				111	21
	85							0.141034	0.219081	0.176423			0.0534151	0.0809969	0.0493754				108	142
	35							0.145278	0.0844485	0.0732253			0.0283441	0.165567	0.0428718				31	99
	313							0.130753	0.129984	0.0868985			0.110403	0.0205822	0.058475				54	51
	255							0.0503513	0.17069	0.0730795			0.209622	0.0368739	0.0435041				226	150
	179							0.0510275	0.129155	0.139843			0.206191	0.0349995	0.0347101				301	32
	250							0.120423	0.117655	0.10546			0.19316	0.0591161	0.02808				22	39
	30							0.0750506	0.159336	0.123383			0.0267828	0.0230442	0.0301059				213	142
	16							0.122417	0.161904	0.0359946			0.0207346	0.0504076	0.0316867				61	108
	41							0.154905	0.0531	0.0756015			0.0228745	0.0490892	0.0388842				53	28
	191							0.150378	0.0768204	0.0288337			0.189753	0.0528982	0.0354758				201	217
	59							0.117576	0.101358	0.0633817			0.0307952	0.0604685	0.045844				26	33
	60							0.0571646	0.12485	0.154589			0.0356893	0.0369488	0.0272701				284	186
	17							0.15251	0.0891064	0.153622			0.0195151		0.0212632				275	129
	106							0.0779053	0.0236463	0.0734477			0.0442211		0.0187107				72	279
	120							0.0705798	0.126173	0.147451			0.0597753		0.0263661				77	8
	46								0.107662	0.100299			0.0231777		0.0187587				58	67
	204								0.0514137	0.056583			0.107316		0.0203733				128	159
	29								0.0992525	0.0760736			0.0240253		0.0183531				53	104
	131								0.127374	0.13167			0.0517777		0.0213013				56	5
	221								0.0925409	0.178447			0.116211		0.0199501				78	243
	293								0.105394	0.113206			0.156985		0.029062				168	139
	219								0.104385	0.135612			0.0772714		0.020541				180	109
	111								0.159326	0.152691			0.0447664		0.0288783				124	206
	359								0.0604152				0.185548		0.0243495				177	262
	47								0.0663964				0.0296984		0.0229572				199	36
	103								0.139418				0.0608366		0.0210043				71	81
	116								0.04029				0.0639876		0.0374625				211	15
	19								0.0570375				0.0244894						361	50
	206												0.0617797						153	115
	280												0.134853						213	17
	202												0.146617						195	65
	332												0.138772						228	18
	19												0.0234086						213	141
	31												0.0275361						311	76
	127												0.0602722						24	77
	182												0.0978776						240	83
	243												0.0799408						112	8
	171												0.109493						73
	191												0.0584731						274
	72												0.0318363						53
	162												0.097874						57
	256												0.175461						31
	276												0.246134						40
	135												0.0579927						115
	187												0.111						75
	209												0.0580936						85
	36												0.0317974						401
	14												0.020392						126
	87												0.0615518						187
	43												0.0259066						40
	183												0.261291						130
	273												0.282196						116
	75												0.057107						78
	239												0.0987046						129
	174												0.111621						43
	8												0.0214595						106
																			134
																			117
																			152
																			198
																			275
																			30
																			96
																			81
																			39
																			100
																			231
																			104
																			321
																			46
																			72
																			167
																			172
																			131
																			55
																			178
																			36
																			66

## Sheet: Suppl  Fig 2
	Suppl Figure 2b								Suppl Figure 2c							Suppl Figure 2e															ED Figure 2f						ED Figure 2g
																	-	1h	2h	5h	24h	3d	5d	7d	9d	11d	13d	15d										-	1h	2h	5h	24h	3d	5d	7d	9d	11d	13d	15d
																G1	37.3	34.9	33.8	29.7	37.6	27.2	28.3	27.5	39.2	36.4	30.2	31.5									G1	42.3	42.1	39.7	36.6	40.8	33.2	40.9	35	41.7	40.4	33.8	33.9
																S	49.7	50	47.9	51.2	46.7	55.5	54.1	56.3	43.9	46.7	51.7	49.8									S	43.3	41.2	43.5	45.2	42.9	49.3	42.6	49.9	42	43.2	46.9	49.2
																G2	12.3	14.4	17.4	18.2	14.9	16.5	16.8	15.5	16	16	17.4	17.5									G2	13.5	15.7	15.7	17.4	15.4	16.4	15.5	14.5	15.4	15.3	18.6	16

## Sheet: Suppl  Fig 3
	Suppl Figure 3a							Suppl Figure 3c																			ED Figure 3d							ED Figure 3f
								Representative experiment																										Representative experiment
								siLUC UNT	siLUC ETP	siLMNA UNT	siLMNA ETP	siPP UNT	siPP ETP	siPP siLMNA UNT	siPP siLMNA ETP		Medians	WT siLUC UNT	WT siLUC ETP	WT siLMNA UNT	WT siLMNA ETP	siPP UNT	siPP ETP	siPP siLMNA UNT	siPP siLMNA ETP									siLUC UNT	siLUC ETP	siLAP2a UNT	siLAP2a ETP	siPP UNT	siPP ETP	siPP siLAP2a UNT	siPP siLAP2a ETP		Medians	siLUC UNT	siLUC ETP	siLAP2a UNT	siLAP2a ETP	siPP UNT	siPP ETP
								1.10787	0.738401	0.890295	1.58007	1.10856	0.906339	0.650284	0.741163		Rep 1	0.8766	0.6177	0.9283	0.8531	0.8927	0.6505	0.8373	0.8247									1.2736	1.03969	0.764925	1.81743	0.739496	0.710821	0.920236	1.18952		Rep 1	0.9405	0.7395	0.9667	0.9864	0.9341	0.8231
								0.939082	0.5489	1.12709	0.449002	0.856322	0.429293	0.803247	0.943503		Rep 2	0.9533	0.6509	0.9843	0.9686	0.9207	0.7189	0.959	0.9435									1.8661	1.21456	1.83752	0.635714	1.32765	0.642959	1.24583	1.50562		Rep 2	0.9597	0.7114	1.078	1.115	1.017	0.7098
								0.971698	1.10271	0.961039	1.52909	0.995745	0.606721	1.38462	1.38849		Rep 3	0.983	0.7186	0.9526	0.9602	0.8861	0.6217	0.8525	0.8277									1.2309	0.796275	1.10977	1.10821	0.34438	0.628531	1.5307	0.95069		Rep 3	1.032	0.7126	1.032	0.919	0.9954	0.761
								0.812431	0.438702	0.928571	1.13626	1.44429	0.989486	1.2411	0.790524																			0.936986	0.615901	1.07791	1.09481	1.54156	0.707242	0.898512	1.69204
								1.22699	0.424057	1.06897	0.905797	1.01722	0.60935	0.602703	1.04847																			1.08554	0.774903	1.76017	0.434921	0.766712	0.514052	0.993902	0.697115
								1.12468	0.644121	0.66009	1.06016	1.92946	0.688701	0.573248	0.905833																			1.4009	0.784676	1.1298	2.09821	1.07556	0.599411	1.13427	0.858885
								1.1325	0.758929	0.72	0.924425	0.791928	0.501385	1.06016	0.815443																			1.78947	0.337143	1.10642	1.05233	0.344059	0.366569	0.873037	1.4087
								0.79021	0.982798	0.627859	1.03018	0.902546	0.405	0.695868	0.801455																			1.07885	0.679783	1.26108	1.05338	1.05662	0.410909	1.06061	1.0339
								0.929119	0.582011	1.23201	0.738854	0.920749	0.414201	0.887226	0.829211																			0.937073	0.535011	1.17266	0.997821	1.20505	0.495202	1.01235	1.61851
								1.3681	0.376789	0.951542	1.01399	0.866397	0.411215	0.795574	0.974508																			1.38581	1.05204	1.08739	0.914127	0.956491	0.631841	0.938586	1.02869
								1.02338	0.72069	1.06492	1.17188	0.931544	0.829787	1.00564	0.928177																			1.49588	1.36296	0.705329	0.592649	1.01085	0.813688	1.07849	1.08691
								0.864865	0.481956	1.04006	1.06936	0.992386	1.08317	1.12614	0.404467																			0.622247	0.446316	1.19711	1.09756	0.854968	1.25641	1.01487	0.581854
								0.908654	0.414251	1.1234	1.11254	1.03759	0.713656	0.831663	0.504918																			1.16779	1.13509	1.02278	1.25349	1.20829	0.905782	1.31111	0.865044
								0.902198	0.830033	1.17631	1.01556	0.980527	1.97375	0.745358	0.616418																			1.16667	0.537092	1.24299	1.15226	1.11955	0.690265	1.04844	0.941992
								0.880952	0.515942	0.826667	0.872979	0.921474	0.435449	0.83156	0.544757																			1.01499	0.507865	0.826185	0.824653	1.00741	0.801724	1.60082	0.970732
								1.00277	0.373196	0.694672	1.15729	1.47313	0.4	0.737679	0.94164																			0.901235	0.585427	0.963483	1.0311	1.46412	0.653308	0.834722	0.820276
								1.12346	0.944139	0.973518	1.1254	0.703883	0.508537	1.30656	1.13832																			0.956268	0.390925	1.10118	1.04715	0.955801	0.809843	0.894515	0.839204
								0.933187	0.549824	1.65991	1.10638	0.881699	0.686788	0.822539	1.38008																			0.855769	0.373806	0.962617	0.953425	1.00856	0.948138	1.3954	1.0599
								1.21587	0.77277	1.06425	0.84083	0.959358	0.409722	0.977252	0.983568																			1.49107	0.619345	1.00425	0.4791	1.49292	0.465059	0.964806	1.21792
								1.12416	0.646247	1.12966	0.822323	0.923077	1.00111	0.953202	0.931166																			0.879733	0.587902	1.21549	1.64797	1.55168	0.773663	1.39298	0.973105
								1.12827	0.568216	0.923077	1.15424	0.693353	0.897753	0.815789	0.874809																			1.02829	1.16212	1.03456	1.29688	0.805226	0.587227	0.861842	0.899598
								1.07317	0.611626	0.639066	1.15741	0.70542	0.552288	0.961397	1.41216																			0.82375	0.52459	0.994152	1.29835	0.567223	0.463303	1.0568	0.710526
								1.08761	0.742591	0.936422	0.968568	0.344913	0.335329	1.04828	0.7921																			0.857942	0.711438	1.14085	1.5	0.59893	0.394245	1.07407	0.962963
								0.838046	0.633889	1.20588	1.01527	0.767992	0.455577	0.891473	0.728455																			1.06809	0.749361	1.43516	0.934783	0.84901	0.513761	0.861582	1.15468
								1.02963	0.563688	0.885758	0.953704	0.737578	0.721884	1.18095	0.9801																			1.18609	0.866667	1.27915	1.68908	0.907508	0.473907	1.34638	0.598086
								1.21992	0.751025	1.34393	0.957952	0.961326	0.748491	1.1825	0.871932																			0.674941	0.728758	0.646204	1.17647	0.934701	0.969512	1.32886	1.74603
								1.03336	0.855643	1.04953	1.11554	0.878354	1.01003	1	0.595652																			0.426907	0.587966	1.04	1.64689	1.0611	0.716274	1.03731	0.832853
								1.08709	0.354054	0.769231	1.22408	1.0239	0.859337	1.06424	1.30533																			1.01576	1.05115	1.97194	1.08642	0.621127	0.986607	1.02286	1.25868
								1.23816	0.315385	0.940097	0.771523	0.681542	1.0742	0.675722	1.06831																			0.643692	0.722785	1.74478	1.82909	1.28783	0.474227	0.907507	1.58769
								0.972877	1.11606	0.984797	0.92489	0.449086	0.965179	0.871741	0.550191																			0.915357	0.878534	1.61087	0.601116	2.09776	0.414914	0.950914	1.13136
								0.941476	0.37625	1.30866	1.26157	0.906606	0.955854	0.796894	0.888021																			0.766154	0.551864	1.57797	0.782443	1.06526	0.654646	0.954688	0.970339
								0.948694	0.64745	1.05298	1.0972	0.87157	0.321643	0.734007	1.28767																			0.738967	0.562612	1.95547	1.5664	0.619658	0.481481	1.0686	1.67974
								0.972789	0.573034	1.01846	1.31311	1.15446	0.224959	0.670648	0.72093																			0.987277	0.863319	0.764624	0.980926	1.19376	0.759237	1.33817	1.92181
								1.21566	0.290155	0.906287	0.96401	0.657423	0.263208	1.03629	0.807899																			1.28173	0.713256	1.19024	1.44973	1.07089	0.366573	0.967617	0.537975
								0.715909	0.904808	0.852243	0.656085	0.595399	0.107143	0.640553	1.12008																			1.04613	1.14353	1.58176	0.912863	1.28836	0.640741	0.967258	0.96
								1.00909	0.895349	0.760697	0.855073	0.98506	1.00897	1.5	0.56																			1.27457	0.463343	0.950938	1.11144	0.896313	0.447568	0.606154	0.86148
								0.749654	0.463018	1.07785	0.910023	0.986631	0.46797	0.909375	1.33206																			0.351782	0.804697	1.49415	1.296	0.616776	0.942685	1.13296	0.837363
								0.954545	0.75027	1.23227	0.91573	0.614714	0.850838	0.899381	1.0061																			1.00647	0.906716	0.934545	1.37558	1.19307	0.444848	1.04196	0.839034
								0.822917	0.493436	0.948875	1.33241	0.897561	0.070197	0.63082	0.955897																			1.10556	0.612805	1.24703	1.01919	1.28868	0.255743	0.775895	0.986631
								0.86872	0.776636	0.739394	1.04878	0.638225	1.09259	1.29333	1.32461																			0.826888	0.527831	0.888274	0.79704	0.853465	0.682927	1	0.890295
								0.952113	0.696658	1.07709	1.48009	0.894325	0.737483	0.735974	1.06942																			0.954936	0.482581	1.20074	1.02837	1.11268	0.519031	0.913534	0.989677
								0.797701	0.767041	1.27842	0.650118	0.925666	1.10554	0.904199	0.943644																			0.811847	0.825312	0.895288	1.22257	0.979323	1.19598	0.899048	0.771295
								1.18204	0.444444	1.22759	0.932075	1.12487	1.04586	1.05814	1.05339																			0.550824	0.511166	1.28177	0.86399	0.612121	0.561303	1.07134	1.33333
								0.973042	0.887746	1.02457	1.29563	0.745803	0.616029	1.11783	0.954074																			0.937861	0.868182	1.10653	1.42246	1.51681	0.64823	1.38363	0.881579
								0.868773	0.743879	0.576555	0.823446	1.04	0.57476	0.468168	0.77193																			1.04309	0.612868	1.15596	1.09408	0.716186	0.553846	1.03261	1.16558
								0.902186	0.723996	0.804261	1.00583	0.629103	0.690141	0.494898	0.987889																			0.932406	0.656944	0.891269	1.50509	1.06993	0.709845	1.29221	0.936508
								0.663825	0.711207	0.982434	0.962751	1.05532	0.879038	0.583221	1.1378																			0.93666	0.766284	1.1219	1.11255	1.01626	0.792378	0.918819	1.42294
								0.922166	0.620448	0.492886	0.678756	0.639504	0.782402	0.353846	1.07784																			0.546875	0.844985	1.08021	0.95625	1.05917	1.23345	1.07589	1.11571
								0.922962	0.247041	0.792804	0.763981	0.863803	0.565676	1.93617	0.795848																			0.909953	0.930334	1.2714	0.852941	1.16816	0.802469	0.927273	0.857143
								0.681609	0.963504	1.2685	1.22524	0.538961	1.26287	1.08264	0.355769																			0.659612	0.502825	1.30327	1.37527	0.948682	1.1	0.833611	1.0546
								0.681469	0.792723	1.28378	1.10231	0.903044	0.548998	0.661682	0.454906																			0.926316	0.75522	0.918848	1.29571	0.977459	0.862866	0.511062	1.0787
								0.929577	0.264444	0.875895	1.41367	1.44948	0.356287	0.761381	0.542936																			0.736495	0.679221	1.13904	1.30177	1.01697	1.30612	1.01718	1.04486
								0.955579	0.949219	0.559913	0.668097	1.2367	0.665988	0.762813	0.94233																			1.03853	0.814882	1.14057	1.19263	0.989071	1.81321	0.770863	0.955108
								0.973258	0.600324	1.62054	0.93	1.16065	0.898007	1.27757	1.32243																			0.981623	0.562615	1.01091	1.17218	1.51601	0.945481	1.0661	1.22184
								0.911932	0.722334	0.789376	1.12633	1.12158	1.31195	1.34932	0.618827																			1.04158	0.664148	1.01288	1.03217	1.80761	1.5622	1	1.52623
								0.977987	0.221267	0.989035	0.57211	0.811111	0.440265	1.23472	0.780296																			0.987374	0.676779	1.07905	0.665906	1.06847	1.77928	1.00829	0.892473
								0.871224	0.372852	0.718543	1.08638	0.794212	1.45511	1.23259	1.02389																			1.27604	0.783217	1.00469	1.19552	1.01765	0.891089	0.519115	1.11329
								1.03888	0.521576	0.916266	1.03912	0.501493	0.98546	0.72476	0.781032																			1.03792	0.670213	1.17603	1.05409	1.6608	1.36641	0.974079	1.02924
								1.47951	0.287009	1.01596	0.846591	1.01644	0.718901	0.942284	0.74092																			0.985372	0.646893	0.760653	0.97157	0.698941	0.79097	0.655395	1.81233
								0.670813	0.577163	0.897547	0.891509	1.1616	0.932619	1.01099	1.3087																			1.11272	0.797078	1.66202	1.61728	1.24579	1	1.08998	0.845878
								0.487719	0.49454	0.736364	1.03099	0.886133	0.204485	0.543115	1.1097																			0.926927	0.828964	1.2028	1.11828	0.869727	0.880272	1.27273	0.974237
								1.82867	0.427119	1.0733	0.960644	1.09237	0.848	0.764795	1.65089																			1.00392	0.591915	1.146	1.88699	1.07379	0.484959	0.868093	1.25059
								1.03337	0.30605	1.03073	1.26782	1.08051	0.705981	1.15704	1.02167																			2.54291	0.695291	1.2169	0.688285	1.29903	1.25371	1.26847	0.904661
								1.01031	0.46	0.36036	1.4891	1.05705	0.927114	0.927039	0.683196																			2.01926	0.446444	0.735127	0.688103	0.847403	0.76176	1.32963	1.06974
								1.04722	0.553345	0.63285	2.15128	0.896601	0.410302	0.659843	0.774869																			1.301	0.745378	1.15559	0.825	0.992248	0.737317	1.0201	0.961059
								1.10811	0.399002	1.54142	1.14251	1.22458	0.79977	1.21006	1.05525																			1.47045	0.603647	1.07683	1.21723	0.886131	0.630165	0.912821	1.18972
								0.920422	0.478768	0.948485	0.907873	0.650549	0.394292	1.23385	1																			0.872951	0.724802	1.53743	0.982374	0.911392	0.911523	0.928295	1.00285
								1.0604	0.650912	1.26543	0.808446	1.03756	0.640091	1.01163	1.21637																			4.05455	0.694196	1.1661	0.910843	1.01358	0.615385	0.958449	0.824401
								0.926357	0.978371	1.07407	1.0462	0.79161	0.47179	0.804462	1.22574																			1.54157	0.642066	0.847991	1.08604	1.57191	0.664036	0.94582	1.10972
								0.807799	1.17277	1	0.952267	0.906764	1.11676	0.758988	1.19825																			1.55494	0.802548	0.677852	0.909247	1.98638	0.804255	0.952	1.11288
								1.40545	0.638947	1.04237	1.05537	0.901563	0.664486	0.700813	0.906948																			1.92802	0.606848	1.06589	1.32703	1.01292	0.645038	1.15728	1.08065
								1.09745	0.553002	0.869494	0.839623	1.02399	0.399425	1.06475	0.85676																			0.974563	0.781625	0.962631	1.46512	1.14123	0.44357	0.977181	0.768095
								1.07639	0.656507	0.924479	0.422727	1.01235	0.842536	1.01006	1.19557																			0.418033	0.744751	1.00927	0.947547	1.70633	0.769231	1	0.973019
								0.636888	1.02737	0.881188	0.810628	0.888889	1.03801	0.933426	0.900394																			0.771211	0.830382	0.928105	1.98896	1.06699	0.719128	1.49206	1.25926
								1.49333	0.773632	0.586902	0.67957	0.740053	0.166432	1.0176	1.18182																			0.942217	0.818708	0.985839	1.2477	0.824885	1.1392	0.809422	1.22046
								0.911958	0.911814	0.721311	0.81257	1.03757	0.61347	0.848421	1.0015																			1.00476	0.548913	1.10057	1.3645	0.599775	0.82131	0.886051	0.60739
								0.860887	0.736742	0.950966	1.15	0.898977	0.932806	0.961009	0.799738																			0.711191	0.676087	0.986159	1.21854	0.988584	0.453033	1.01929	1.12024
								0.864121	0.832948	1.06428	1.30521	0.955224	0.392533	1.16029	0.794118																			0.973298	1.11271	1.07731	1.49926	1.02078	0.442068	1.34888	1.04745
								0.787785	0.738478	0.81405	0.996967	0.94236	0.743743	0.862864	0.779456																			0.93475	0.805357	0.9073	1.44405	0.892031	1.16389	1.45752	0.842373
								1.2367	0.855741	1.00571	0.86473	0.73301	0.754698	1.07021	0.898839																			0.981383	0.981096	1.41356	0.936737	1.66875	0.74902	1.1431	1.14394
								1.51351	0.683893	1.33136	0.955039	0.863946	1.51149	0.660793	1.47403																			0.983819	0.84765	1.03464	1.29032	0.865897	0.810811	1.30516	1.5624
								0.976443	0.390295	0.813953	0.996094	1.25441	1.34609	0.709207	0.708057																			0.955435	0.876115	1.11759	1.77979	1.39019	1.09552	1.06014	1.02171
								1.0427	1.28704	0.998935	1.00798	0.911258	0.960317	1.19569	0.870482																			0.811801	1.10791	2.00513	1.35353	1.01101	0.589087	1.05244	1.50742
								0.882965	0.617822	0.984561	0.985019	1.11364	1.07299	0.962441	0.682519																			0.599669	0.429931	0.98752	1.50706	1.03357	0.628571	0.965594	0.95559
								0.245985	0.482784	0.83878	1.26093	1.38188	0.442602	0.85008	0.832127																			0.93722	0.509235	0.854666	0.949477	1.48309	0.70354	1.15732	1.04982
								0.799252	0.41527	0.984107	0.907678	0.648305	0.743733	0.825796	0.728042																			0.959701	1.27027	0.922764	1.05763	0.993453	0.565854	1.01603	1.05781
								1.01701	1.05031	1.01158	0.893805	1.10614	0.743128	0.958987	0.751215																			0.849327	0.772013	1.0366	1.17131	0.813036	0.761526	1.59543	0.711111
								1.67156	0.671216	0.815077	0.911681	0.874791	0.989163	0.830949	1.07673																			0.868209	0.936782	1.4418	1.01404	1.29881	1.16724	1.54264	0.637555
								0.810471	0.882353	1.43691	0.632383	0.831622	0.898841	1.32765	0.894737																			0.896154	0.721664	1.02033	0.855046	1.9322	0.632238	1.13559	1.02475
								0.972458	1.30425	1.18307	0.96732	0.930394	0.672872	1.20399	0.946502																			0.983796	0.693671	1.20214	0.865337	1.82426	1.14543	1.16457	1.22826
								0.910145	0.568132	1.00091	1.15248	0.506329	0.666667	1.31072	1.22714																			0.848975	0.567406	0.955247	1.29279	1.13325	0.832335	1.45482	1.33216
								0.757532	0.65566	0.823669	0.773528	1	0.97739	0.753271	1.33068																			1.20355	0.75356	0.876607	1.58848	0.902293	0.715254	1.98548	1.16429
								0.705024	0.672919	1.0817	0.771102	0.519185	0.425993	1.07133	1.23934																			1.07454	0.576307	0.762252	1.79747		0.404124	1.25718	0.983193
								1.0307	0.442534	1.11776	1.18352	1.57169	0.180153	0.513033	1.08772																			0.815789	0.557692	1.17345	1.40888		0.484962	0.90865	1.17117
								0.902141	0.508459	1.09674	1.154	1.19543	0.689172	3.03977	0.782443																			0.896825	0.854167	0.661538	1.2181		0.444613	1.50394	0.867893
								1.10814	0.616361	0.987654	1.20734	1.01164	1.01436	1.66438	1.22327																			0.971014	0.83953	0.895137	1.16469		1.09637	1.12924	1.0176
								0.844809	0.739544	0.256554	1.07154	0.80102	0.716163	1.54023	1																			0.793196	0.537113	0.961864	1.21262		0.851992	1.57326	1.01032
								0.637037	0.644388	0.913462	0.886364	0.995276	0.436667	1.41262	0.725782																			0.957611	0.372829	1.05934	1.27672		0.589249	0.944272	1.07839
								0.902913	0.701853	1.12626	1.02174	0.933921	0.733374	0.856322	0.335121																			0.931076	0.674562	0.872208	1.02058		0.396249	0.933249	1.10672
								0.550369	0.706926	0.971625	1.21595	0.792157	0.661142	0.901544	1.14371																			0.816206	0.596869	0.996552	0.987723			1.17708	1.08097
								0.824962	0.579176	1.11925	0.870343	0.892941	0.749155	0.838129	1.03571																			0.937659	0.333333	1.01124	2.57109			0.988984	0.901146
								0.911873	0.806931	0.840119	0.911964	1.10262	0.809795	0.584372	1.11692																					0.925391	1.07749
								1.02344	0.862559	1.3519	0.883764	1.11304	1.05426	1.54545	1.05611
								1.0012	0.549859	1.01346	0.825899		0.901549	1.13718	1.23593
									0.658245		0.956344		0.441989	1.19205	0.65445
									0.790493		0.725734		0.841535	1.15132	0.842857
									0.830189		0.935953		0.532243	1.15206	1.07568
									0.683751		1.16968		1.12189	0.731629	0.990964
									1.74093		0.674455		1.09367	0.909268	1.14003
									0.693654		1.16298		0.862903	0.885449	0.993856
									0.449485		0.942204		0.693487	0.963211	0.777251
											1.10742		0.760756	1.27618
											0.847291		0.38009	1.16865
													0.84633	1.11034
													0.633678	1.02663
													0.329588	1.02443
													0.590504	1.33769
														0.956784
														0.188433
														1.51881
														1.12386
														1.11218
														0.888446
														0.985929
														0.962629
														0.536797
														1.23611
[truncated: 14 more columns]

## Sheet: Suppl  Fig 4
	ED Figure 4a					Suppl Figure 4b					Suppl Figure 4c						Suppl Figure 4d													ED Figure 4e							ED Figure 4f							ED Figure 4h
																																												Representative experiment
																														siLUC UNT	siLUC CPT	siLMNA UNT	siLMNA CPT	siLUC olaparib CPT	EdU-		siLUC UNT	siLUC CPT	siLMNA UNT	siLMNA CPT	siLUC olaparib	EdU-		siLuc UNT	siLuc ETP	siLuc PARGi	siLuc ETP PARGi	siLAP2a UNT	siLAP2a ETP
																														0.133364	0.0858453	0.139448	0.100017	0.0572357	0.00547756		0.0624492	0.0309284	0.0225652	0.0528624	0.0239347	0.0170991		0.579469	1.47075	0.966247	0.998142	0.983082	1.10787
																														0.0879765	0.159976	0.0979061	0.13787	0.0194591	0.00521835		0.0407749	0.0414149	0.0196073	0.036289	0.0190671	0.0172927		1.05087	0.825462	1.88606	1.09808	0.960222	1.5503
																														0.172669	0.0800556	0.0504531	0.14486	0.0950363	0.0053527		0.0593031	0.0539634	0.0186655	0.0338364	0.0300315	0.0175916		0.848961	0.859462	0.22854	0.768109	1.20157	0.974627
																														0.0237415	0.115236	0.0182866	0.122818	0.0941531	0.00622582		0.0245234	0.0398524	0.0177248	0.0395805	0.0313258	0.0169481		1.26787	0.644084	1.06847	0.603675	0.976711	1.63636
																														0.16002	0.0678109	0.0727332	0.269998	0.0601657	0.00539651		0.0492206	0.042049	0.02049	0.0417958	0.0233495	0.0164221		0.842507	0.678904	0.928343	0.497333	1.27294	0.926724
																														0.0727838	0.256102	0.230431	0.0200553	0.0887331	0.00574114		0.0397142	0.0603579	0.0248937	0.0176218	0.023976	0.0169824		1.08698	0.909786	0.770954	0.679506	1.24758	1.50556
																														0.132834	0.139767	0.202109	0.0876603	0.114581	0.00494091		0.0474632	0.0556597	0.027019	0.0270009	0.028413	0.0170607		1.1273	0.11937	0.624039	0.474019	0.87068	0.763501
																														0.100829	0.100016	0.104696	0.01777	0.121868	0.0058485		0.0527759	0.0499306	0.0203151	0.0182151	0.0312124	0.0175845		0.67041	0.120113	0.639223	0.760849	1.06065	0.825693
																														0.09902	0.200711	0.161198	0.0727686	0.0326087	0.00571004		0.0518935	0.0727799	0.0204071	0.0513616	0.02392	0.0173714		1.00695	0.53681	1.0919	1.17733	1.09054	1.14256
																														0.15737	0.200512	0.119158	0.100015	0.0377012	0.00440082		0.0576245	0.0672281	0.0226925	0.049589	0.0266349	0.0174969		0.783991	0.565909	0.785311	0.328788	0.882464	1.33976
																														0.253438	0.108393	0.261121	0.0708191	0.0848476	0.00508094		0.0581979	0.0405211	0.024969	0.0401256	0.0296734	0.0167933		0.697455	0.68083	1.09373	0.992895	1.05256	0.733922
																														0.14221	0.0797229	0.109739	0.195806	0.0458745	0.00709032		0.0427186	0.0348106	0.0227511	0.0570195	0.0265331	0.0173478		0.601048	0.465325	1.27791	0.51715	1.10382	0.961087
																														0.0406079	0.105922	0.170567	0.184497	0.128846	0.00477687		0.0326404	0.0503647	0.0231726	0.0382611	0.036186	0.0175384		0.71929	0.680591	0.952334	0.697825	1.85072	0.78295
																														0.213143	0.0153821	0.195746	0.0402036	0.132819	0.00488781		0.0670013	0.0181227	0.0238221	0.0251036	0.0266125	0.0179265		0.869951	0.932642	0.963012	0.977439	0.940975	1.05443
																														0.288348	0.225959	0.0750549	0.00982992	0.0653057	0.0050152		0.062649	0.0551365	0.0189303	0.0190761	0.0276506	0.01764		0.700444	0.822323	1.01088	1.63918	1.0534	1.06539
																														0.232228	0.116765	0.157838	0.0930343	0.131967	0.00596544		0.0701565	0.0415125	0.0233316	0.0454076	0.0309717	0.0192675		0.783005	0.490701	1.3198	0.899883	0.648579	0.829315
																														0.0378129	0.205736	0.227606	0.0474629	0.0738937	0.0052797		0.0260453	0.0665698	0.0338338	0.0219919	0.0252864	0.0162908		0.430119	0.82433	0.97118	0.44937	0.38358	0.877807
																														0.15205	0.109439	0.127799	0.147079	0.0554738	0.00479652		0.0593704	0.0453714	0.0217226	0.0491628	0.0255871	0.0169842		0.952972	0.227764	1.11601	0.712152	0.420795	0.878944
																														0.271781	0.0660996	0.16784	0.0703476	0.0111452	0.00573187		0.0711422	0.0304151	0.0264842	0.0288897	0.0172587	0.0184942		1.0826	0.509848	0.731474	1.04217	0.730832	1.31032
																														0.299247	0.222169	0.138641	0.196416	0.0675238	0.00549358		0.0705327	0.0641538	0.022339	0.0452113	0.0254044	0.0173076		0.772618	0.744186	0.861854	0.583026	0.660242	1.40692
																	siLUC UNT	siLUC CPT	siLMNA UNT	siLMNA CPT	siLUC UNT PARGi	siLUC CPT PARGi	siLMNA UNT PARGi	siLMNA CPT PARGi	siLUC UNT ola	siLUC CPT ola	siLMNA UNT ola	siLMNA CPT ola		0.2355	0.10485	0.0158581	0.139607	0.10867	0.00570945		0.0609687	0.0405737	0.0183115	0.0375406	0.0349691	0.0172292		0.642663	0.557315	1.41713	0.68284	0.916368	0.862475
																	4.83239	3.92514	0.4646	0.528777	10.1505	10.8237	4.68594	4.61091	0.243402	0.18987	0.0176856	0.00848967		0.0740367	0.173381	0.16012	0.183597	0.102183	0.00560495		0.026943	0.0630434	0.0234761	0.0432724	0.0290145	0.016685		0.837953	0.558824	0.917051	0.292962	0.93383	0.44707
																	4.26497	1.99765	1.25189	0.912236	9.63199	12.6323	2.87579	2.09164	0.124409	0.0650507	0.215664	0.189675		0.11357	0.212276	0.100826	0.102712	0.0721914	0.00569031		0.0474171	0.0602242	0.0238037	0.0272402	0.0254185	0.0177647		0.745659	0.538981	1.08671	1.45957	0.54358	1.43802
																														0.215941	0.137444	0.177979	0.0476925	0.0859147	0.00543561		0.0550818	0.0473363	0.0244553	0.0252237	0.0233628	0.0172937		0.757267	0.927149	0.858824	1.76996	1.53825	0.796635
																														0.11667	0.189444	0.0362899	0.0880062	0.0434632	0.00498352		0.0478239	0.0539752	0.0204457	0.0424408	0.0245634	0.0170911		0.806262	0.933767	0.746612	0.497971	0.787851	0.512
																														0.266235	0.121917	0.146027	0.124409	0.0151031	0.00532433		0.0605555	0.0575187	0.022931	0.0405664	0.0194618	0.0172766		0.830351	0.912634	0.516711	0.623433	1.63496	0.753731
																														0.181938	0.139784	0.157226	0.0543969	0.11714	0.00481529		0.0646096	0.0577956	0.0241807	0.0296718	0.029769	0.0174521		2.16586	0.909514	0.861669	0.371141	0.939095	0.656355
																														0.125366	0.0941457	0.0859286	0.0380339	0.0768271	0.00530068		0.0635482	0.0460096	0.0219766	0.0246701	0.0280396	0.017423		0.564516	0.727347	0.653656	1.11753	0.704841	0.739848
																														0.180972	0.157636	0.0375819	0.125167	0.104883	0.00547768		0.0802562	0.0590815	0.0187108	0.0422145	0.0263368	0.0183407		0.959659	0.833678	1.09987	0.320943	0.830698	1.18329
																														0.200435	0.0581607	0.213756	0.0602849	0.0360083	0.00557224		0.0710906	0.034234	0.0322495	0.0291714	0.0183192	0.0170786		0.740067	1.12559	0.845391	0.340131	0.910909	1.34229
																														0.184143	0.0358339	0.22858	0.0109072	0.0240666	0.00502062		0.0494886	0.0318781	0.0265725	0.0191023	0.0179919	0.0173797		0.956444	0.610651	1.16719	1.16549	0.589569	1.15914
																														0.17758	0.284281	0.249116	0.0355018	0.0111939	0.00528064		0.0653364	0.0859985	0.0291849	0.0256084	0.0171591	0.0168567		0.603104	0.692018	0.75516	0.275534	0.806145	0.91866
																														0.286135	0.200942	0.167831	0.124964	0.0304824	0.00560412		0.0701444	0.0601597	0.0226276	0.0430428	0.0229995	0.0178207		0.91092	0.757003	0.896759	0.636965	1.14701	1.01209
																														0.20277	0.145455	0.132794	0.016074	0.0218501	0.00576054		0.0491795	0.0559352	0.0229804	0.0189319	0.0194715	0.0174642		0.883094	1.04932	0.45611	1.04261	1.07989	1.05289
																														0.149475	0.0704778	0.152247	0.0163728	0.0190941	0.0053191		0.0524489	0.0392469	0.0297251	0.024604	0.019052	0.0176214		0.796353	0.787768	0.796272	0.806738	0.833451	1.46314
																														0.0255682	0.0334389	0.108316	0.108425	0.0606859	0.00459587		0.0288597	0.0330374	0.0227158	0.0388178	0.0231339	0.0164224		1.30361	0.385524	0.874214	0.698068	0.909254	0.840976
																														0.23514	0.0829679	0.276608	0.0196023	0.0214524	0.00489656		0.0784317	0.0402478	0.0309208	0.0186995	0.0228391	0.0159696		0.755059	0.876021	0.451584	0.74812	1.16781	1.09241
																														0.110366	0.254817	0.0530738	0.0917226	0.0378329	0.00479179		0.0422777	0.0634418	0.0218318	0.0250042	0.0230546	0.0173719		0.566421	1.74598	0.625818	0.234456	0.905967	0.9454
																														0.201894	0.0861635	0.147562	0.125675	0.0100498	0.00558162		0.0595366	0.036718	0.0252712	0.0503291	0.0183538	0.0175877		0.72862	0.658708	0.90506	0.370221	0.687236	0.612745
																														0.120159	0.0490873	0.234225	0.098351	0.0437298	0.00549704		0.0419139	0.0321124	0.0247508	0.0386748	0.0210724	0.017744		0.91676	0.513211	0.766728	0.426733	0.994451	1.01534
																														0.121287	0.0354611	0.20549	0.121365	0.0817027	0.00552958		0.0420455	0.0211668	0.0278671	0.0437341	0.0240056	0.0179223		0.775293	0.601423	0.888043	0.576114	0.847036	1.63743
																														0.0509865	0.209521	0.197283	0.0892143	0.0847362	0.00531901		0.0342941	0.0715762	0.0268044	0.0310619	0.0221604	0.0176778		1.06265	0.639241	0.765468	0.432628	0.909621	1.09519
																														0.18307	0.109001	0.0934438	0.0232838	0.0724294	0.00527019		0.0633435	0.0385942	0.0275887	0.0203508	0.0294165	0.0169365		0.670683	0.500685	1.90577	0.686396	0.461771	1.24155
																														0.029687	0.0623882	0.183117	0.0537722	0.0883924	0.00554675		0.0212799	0.0390173	0.0219766	0.0295382	0.028168	0.0174924		0.832636	0.339984	0.540754	0.426124	1.25093	0.427701
																														0.146207	0.111551	0.0258499	0.138887	0.089201	0.00531408		0.0476697	0.0453479	0.0198147	0.0465685	0.0311043	0.0168019		0.937391	0.459708	0.569688	0.461421	1.06557	0.678409
																														0.0246147	0.0918386	0.0694374	0.113665	0.139152	0.00536867		0.0282188	0.044542	0.022657	0.0332017	0.0406845	0.0172843		0.737179	0.887147	0.976728	0.385629	1.35742	1.43733
																														0.145563	0.153795	0.275207	0.155576	0.138058	0.00598113		0.0459046	0.0557242	0.0288904	0.0405431	0.0322383	0.0187709		0.723926	0.581619	0.914354	1.21955	0.643036	0.913357
																														0.105964	0.283515	0.112393	0.154224	0.130554	0.00520231		0.0512053	0.069119	0.0261827	0.056812	0.0364809	0.0168576		0.775982	0.594373	0.786555	0.339402	3.4459	0.752566
																														0.137402	0.0900784	0.252045	0.0830859	0.0392186	0.00752571		0.0520854	0.0360593	0.0294299	0.0455563	0.023434	0.0201805		0.840319	0.408673	0.902168	0.412012	1.00114	0.924968
																														0.218127	0.166283	0.220528	0.255454	0.161926	0.00744516		0.0698882	0.0504836	0.0309498	0.0518408	0.0299785	0.0201691		0.663677	0.561459	2.94563	0.292583	0.754518	1.40984
																														0.157298	0.204446	0.0788611	0.12833	0.172489	0.00796452		0.0577424	0.07637	0.0223704	0.0457762	0.0354216	0.0211968		0.726496	0.83147	1.36618	0.526667	1.01986	0.695618
																														0.0908027	0.184768	0.189678	0.132361	0.0543472	0.00755213		0.048481	0.0732947	0.0383053	0.0335036	0.0299153	0.020531		0.590129	1.06383	0.528198	0.344896	0.770042	0.447987
																														0.165976	0.119816	0.185146	0.201292	0.067221	0.00802081		0.0561126	0.0537387	0.0254303	0.0468531	0.0294831	0.0215149		0.664484	0.724507	0.558723	0.629687	0.781931	1.29527
																														0.102535	0.18431	0.127874	0.215736	0.104197	0.00568855		0.0440905	0.0481912	0.0234068	0.0474349	0.028659	0.0175614		0.652142	0.499615	0.875519	0.641224	0.7498	0.822835
																														0.139449	0.314121	0.143558	0.204144	0.0923524	0.00664324		0.0459663	0.0809529	0.0216902	0.0593632	0.0310666	0.0188536		0.954934	0.576125	1.23364	0.694995	1.1093	0.864542
																														0.158379	0.0331715	0.179279	0.0845602	0.0819413	0.00657905		0.0556241	0.0268701	0.0244908	0.0492375	0.0326338	0.0187069		0.726482	0.506711	0.740165	0.689729	1.04358	1.1281
																														0.213768	0.16943	0.0178873	0.105057	0.100753	0.00658199		0.0588969	0.0508442	0.0178757	0.0436534	0.0316478	0.0183073		0.96	0.430108	1.33268	0.725036	1.0073	1.35091
																														0.157641	0.0805061	0.108733	0.195197	0.0875876	0.00708223		0.0516795	0.0326934	0.0219984	0.0572656	0.0280155	0.0186295		0.376923	0.547588	0.803453	0.588762	1.00463	0.932227
																														0.106273	0.133148	0.161069	0.0682331	0.0677872	0.00614231		0.0407126	0.0323658	0.0245958	0.0255595	0.0232239	0.0180076		0.508782	0.462641	0.971264	0.422211	0.841135	1.095
																														0.238365	0.108175	0.121934	0.0673602	0.0259126	0.00537276		0.0853309	0.0621662	0.0229971	0.0397557	0.022471	0.0179274		0.615937	0.722696	1.43447	0.560017	1.19681	0.912971
																														0.205565	0.185739	0.0756814	0.204223	0.219463	0.00562673		0.0589943	0.0472937	0.0207986	0.0386913	0.0617561	0.0177728		0.460564	0.742809	1.09137	0.504806	1.25755	1.51955
																														0.272384	0.0727499	0.0923559	0.168676	0.0948368	0.00567047		0.054149	0.0330729	0.0211892	0.0428232	0.0349487	0.0169888		1.63609	0.318922	1.03157	0.682135	0.931937	1.03734
																														0.205151	0.171533	0.0801809	0.185334	0.0747262	0.00526197		0.0545909	0.0560281	0.0191851	0.0476037	0.0310142	0.0179324		0.91226	0.514609	0.843199	0.55308	1.6461	1.11396
																														0.0900367	0.201385	0.0534973	0.163186	0.130858	0.00534979		0.0476507	0.038959	0.0189703	0.0511578	0.0320303	0.0176643		0.704824	0.440718	1.10039	0.432907	0.937644	0.846816
																														0.241206	0.120237	0.225792	0.187278	0.0459273	0.00525467		0.0713587	0.0323504	0.0281272	0.0422396	0.0201985	0.0170752		0.598952	1.22807	0.873984	0.462888	0.702624	1.39309
																														0.112317	0.147309	0.0638026	0.0608059	0.0312016	0.00524309		0.0473452	0.0335442	0.0187643	0.0354759	0.0197145	0.0182505		1.16039	0.972575	0.47695	0.503278	0.772926	0.920581
																														0.0520417	0.220518	0.0142726	0.0743934	0.0486234	0.00548412		0.0300121	0.0633322	0.0176606	0.0240674	0.0238382	0.0178205		0.523209	0.413732	0.87532	0.56559	0.941794	0.782159
																														0.164589	0.119721	0.184843	0.130679	0.0709545	0.00550127		0.0493349	0.0420608	0.0233107	0.0358487	0.0214682	0.0176089		0.502459	0.565115	0.773244	0.535714	0.872063	0.672662
																														0.141844	0.15804	0.0886588	0.0790599	0.159151	0.00539998		0.0532177	0.0380842	0.0225662	0.0355502	0.0417547	0.0185522		1.11818	0.726115	0.464613	1.2902	0.908133	0.634605
																														0.0927912	0.0805874	0.0700483	0.189286	0.187623	0.00536543		0.0412404	0.03249	0.0202613	0.0504255	0.0365222	0.0176802		0.785455	0.990021	0.903529	0.45491	1.59184	0.418895
																														0.174124	0.202047	0.0588673	0.289234	0.094118	0.00562818		0.059792	0.0502602	0.0196383	0.0683805	0.0239877	0.0177961		0.46732	0.758597	0.872453	1.5711	0.598632	0.60799
																														0.145278	0.156536	0.0996585	0.204879	0.083244	0.00584923		0.0413707	0.0461979	0.0230215	0.0445853	0.0285095	0.0166384		0.87362	0.650514	1.14835	0.838136	0.463866	0.963669
																														0.201138	0.0497803	0.0681598	0.163763	0.020751	0.0059451		0.0759344	0.027475	0.0190551	0.0397483	0.0180956	0.0178918		0.725838	0.53578	1.05624	0.733333	0.275811	0.739458
																														0.16258	0.144187	0.134857	0.238207	0.160221	0.00553082		0.0420103	0.0527817	0.0232719	0.0830985	0.0370844	0.0176096		0.730315	0.768454	1.15746	0.961644	0.980365	1.23678
																														0.157332	0.218713	0.114839	0.166465	0.0477472	0.0045746		0.0529454	0.0772229	0.0213531	0.0379647	0.0223934	0.0167202		0.700999	0.68654	0.764671	1.67308	1.06404	0.755556
																														0.126287	0.18661	0.106446	0.166892	0.0186651	0.00619337		0.0429195	0.067003	0.022819	0.0554473	0.0193572	0.0171831		0.457862	0.73705	0.653685	0.608537	1.09015	0.689046
																														0.0306831	0.128724	0.22375	0.242912	0.0208393	0.00516071		0.020597	0.0352757	0.0280808	0.0435063	0.0200183	0.0179037		0.841702	0.48191	2.26906	0.535156	0.821208	1.18308
																														0.209353	0.0140125	0.102458	0.195305	0.0543385	0.00529736		0.0560397	0.0181786	0.0217547	0.0432388	0.0317375	0.0181863		0.604798	0.537007	0.297549	0.9556	0.562854	1.01147
																														0.124066	0.0469728	0.135384	0.0784436	0.0965776	0.00522947		0.0407101	0.0435127	0.0257855	0.0304394	0.0354353	0.0178491		0.744146	0.546667	0.426683	0.667689	0.522617	0.944948
																														0.00986164	0.202109	0.117745	0.208538	0.0784324	0.00578019		0.0201403	0.0598487	0.021219	0.034911	0.0297339	0.0177069		0.438671	0.829489	0.599031	1.29709	0.726862	0.922831
																														0.0691412	0.153697	0.207932	0.276922	0.0768532	0.00641208		0.0376931	0.0729217	0.0277877	0.065464	0.0303404	0.0183847		0.884551	0.643573	0.922424	1.13551	0.640179	0.452367
																														0.0951837	0.14871	0.0933919	0.0524605	0.0224669	0.00600014		0.0355869	0.0452566	0.0234723	0.0240604	0.0204932	0.0174853		0.509264	0.597015	0.597656	1.21286	1.63762	0.614188
																														0.165428	0.186081	0.170548	0.02733	0.0607222	0.00610914		0.0785701	0.0709179	0.0257274	0.0205682	0.0224275	0.0181834		0.753198	0.365963	2.04291	0.390349	1.39969	0.92316
																														0.0850803	0.133973	0.16881	0.1547	0.048096	0.006726		0.0411367	0.0589353	0.024249	0.0449474	0.0273941	0.0189047		0.501901	0.74818	1.04909	0.581174	0.734483	1.07388
																														0.148429	0.181469	0.12878	0.233768	0.0308348	0.0065861		0.0653851	0.0736028	0.0240656	0.067294	0.0216378	0.0181975		0.936967	0.44005	0.59046	0.866603	0.433663	0.546099
																														0.0406312	0.19327	0.119043	0.242165	0.0856613	0.00599973		0.0279962	0.0653265	0.0200397	0.0627839	0.0332226	0.0173162		1.72976	1.36981	0.86569	0.583906	1.37064	0.983387
																														0.222087	0.197672	0.102057	0.153891	0.108412	0.00720569		0.0827277	0.0705865	0.0247064	0.0385756	0.034643	0.0171337		1.14554	0.505155	0.942231	0.825628	0.41246	0.551622
																														0.0212264	0.0621668	0.0981685	0.15472	0.052318	0.00722096		0.0235714	0.0377046	0.0191231	0.0501448	0.0227188	0.0180683		0.841891	0.796433	1.05143	0.449802	0.575806	0.568932
																														0.215683	0.310187	0.0827979	0.1986	0.106761	0.00623687		0.0753445	0.0738944	0.0200058	0.0450085	0.028885	0.0191163		1.09451	0.316502	1.05019	0.342466	0.922509	0.839707
																														0.11196	0.232271	0.0925096	0.194662	0.0852809	0.00612772		0.0298125	0.0703137	0.0205785	0.0569531	0.0285643	0.0183147		0.732044	0.379919	0.98343	0.705171	0.677641	1.14427
																														0.255406	0.16025	0.174515	0.10951	0.0112119	0.00623606		0.081422	0.0587937	0.0301147	0.0429529	0.0196149	0.0188013		0.924598	0.653708	0.283694	0.787027	0.643172	0.720177
																														0.187355	0.309348	0.0698678	0.0618556	0.0849706	0.00588632		0.0682791	0.0788745	0.0195677	0.0294656	0.0262051	0.0179527		1.19375	0.576159	1.18593	0.83045	0.303913	0.57989
																														0.294054	0.133977	0.018071	0.0436238	0.138784	0.00580364		0.0988989	0.04618	0.0194511	0.0233577	0.0346695	0.0179485		1.18079	0.71599	0.612769	0.545548	0.468708	0.250489
																														0.158159	0.197563	0.19136	0.181706	0.0892469	0.00488817		0.0668881	0.0788907	0.0270631	0.0606228	0.0269178	0.0169652		0.955556	0.356909	0.915596	1.11523	1.05763	2.1782
																														0.116442	0.218052	0.196426	0.234429	0.0993897	0.00517866		0.0548576	0.0627958	0.0300732	0.0536143	0.027357	0.0172234		1.1026	0.291193	0.827439	0.823096	0.919383	0.650773
																														0.262964	0.125131	0.166787	0.223802	0.0177877	0.00553972		0.0730089	0.0542149	0.0258659	0.0513805	0.0225066	0.0177368		0.659322	0.847749	0.789092	0.879067	0.678107	0.931802
																														0.118628	0.0396831	0.105285	0.187423	0.113304	0.00550545		0.0482354	0.0241465	0.0237254	0.0430007	0.0301353	0.0189026		0.958967	0.863919	0.745624	0.490214	0.708512	0.582418
																														0.249063	0.150914	0.165091	0.175261	0.0765709	0.0055715		0.0676829	0.0503549	0.0224522	0.0471997	0.0257743	0.0172551		0.893387	0.752115	0.819898	1.08066	0.740399	0.728343
																														0.11512	0.183627	0.18223	0.146519	0.178363	0.00598624		0.0405005	0.0441773	0.0258514	0.056881	0.0474303	0.0174267		0.70954	0.750092	0.825697	0.623547	0.62298	1.60523
																														0.020346	0.12511	0.11745	0.150476	0.0787668	0.0057367		0.0225028	0.0496264	0.021241	0.049925	0.0286139	0.0180113		0.923469	0.739086	1.07647	0.389981	0.832021	0.512775
																														0.151108	0.00941876	0.102364	0.163298	0.0254147	0.00566715		0.0580428	0.0176542	0.0233292	0.0555558	0.0209016	0.017755
																														0.0993074	0.0379725	0.0707516	0.141939	0.129468	0.0056249		0.0543812	0.0274334	0.0184753	0.0375199	0.0375622	0.0170322
																														0.0585427	0.126832	0.0941767	0.0114245	0.0740489	0.00571167		0.0364847	0.0457739	0.0219339	0.0183156	0.0283462	0.0180213
																														0.140683	0.175036	0.165395	0.122527	0.100419	0.00582676		0.0461028	0.0533496	0.0207585	0.0402134	0.0282309	0.0178353
																														0.102341	0.227728	0.0233398	0.0993277	0.067828	0.00561699		0.0540035	0.0855671	0.0181622	0.0278033	0.0269764	0.0167755
																														0.155137	0.0996104	0.155649	0.166065	0.0249924	0.00552443		0.0635971	0.0447438	0.0255853	0.0577054	0.0240227	0.0172327
																														0.0938194	0.229841	0.216962	0.120045	0.0556873	0.00718571		0.0338922	0.071213	0.0361522	0.0369471	0.0286134	0.0166481
																														0.151103	0.153997	0.0895493	0.228927	0.0718243	0.00589727		0.0517971	0.0629705	0.0213597	0.0535883	0.0336164	0.0180894
																														0.303173	0.127636	0.0196123	0.0875058	0.089548	0.00614178		0.0774163	0.0489629	0.0181882	0.0502717	0.0341049	0.0171937
																														0.172749	0.0941422	0.0147942	0.13261	0.0351355	0.00619036		0.059547	0.0559112	0.0176127	0.0514047	0.0263662	0.0173372
																														0.162159	0.150968	0.196139	0.0509654	0.0937197	0.00711035		0.0611988	0.0507963	0.0264024	0.0309041	0.0335698	0.0175523
																														0.169361	0.138804	0.0101577	0.187365	0.0353766	0.00498633		0.0617926	0.0615198	0.0175434	0.049228	0.0201795	0.0168972
																														0.215021	0.043693	0.20188	0.0963838	0.0558446	0.00550206		0.0524536	0.0293317	0.024188	0.052813	0.0398595	0.0181434
																														0.185206	0.0462842	0.204169	0.130532	0.0776528	0.00539525		0.0726166	0.0293434	0.0262557	0.0448367	0.0318086	0.0173983
																														0.179206	0.137236	0.0408942	0.0828659	0.0321398			0.067182	0.046815	0.018174	0.0389421	0.0206773
																														0.226473	0.15999	0.101041	0.0181493	0.101652			0.0444624	0.0533428	0.0207939	0.0187203	0.0287411
																														0.183953	0.0991293	0.225345	0.0693662	0.100763			0.0644601	0.0390799	0.0259753	0.0335495	0.0313036
																														0.143162	0.0618748	0.0693605	0.229103	0.185831			0.0478992	0.0355766	0.0210064	0.054954	0.0448324
																														0.130872	0.139432	0.318842	0.154266	0.0159252			0.045108	0.0459111	0.0291862	0.0430535	0.0185973
																														0.251196	0.184545	0.139624	0.168644	0.137378			0.0634509	0.065327	0.0248953	0.0546695	0.0330899
																														0.274054	0.0281458	0.224659	0.220346	0.147135			0.0644025	0.022487	0.0323572	0.058358	0.0270827
																														0.117181	0.0174917	0.12616	0.199578	0.0952497			0.0562281	0.0201567	0.023193	0.0656243	0.0316391
																														0.0769501	0.0422054	0.223735	0.219664	0.10347			0.0460558	0.0331002	0.0259959	0.0773073	0.0294421
																														0.252207	0.0339872	0.156304	0.246715	0.0180313			0.0465776	0.0227107	0.0251894	0.0463453	0.0200571
																														0.220156	0.0863088	0.158037	0.274782	0.015893			0.0631206	0.0556815	0.0225233	0.0630984	0.0190728
																														0.0824842	0.0981132	0.137529	0.127932	0.182974			0.0586001	0.0475116	0.0236195	0.0354771	0.0409504
																														0.374772	0.0707793	0.158351	0.0942708	0.0882072			0.072131	0.0310712	0.0248509	0.0448554	0.0296945
																														0.137695	0.111599	0.206974	0.231685	0.0808808			0.040357	0.062701	0.0255021	0.0648163	0.0306904
																														0.155089	0.152534	0.0606719	0.0687301	0.0935478			0.0603824	0.0514837	0.0205072	0.0224781	0.0257228
																														0.0885804	0.199842	0.106742	0.108271	0.0706325			0.0672515	0.0564771	0.0214252	0.0476116	0.0264868
																														0.306592	0.123238	0.189518	0.189079	0.0782416			0.0632182	0.0429817	0.025685	0.0337253	0.0247371
																														0.0808892	0.170026	0.248451	0.161641	0.0626221			0.0475738	0.0496944	0.0347441	0.0452335	0.0222838
																														0.270178	0.129301	0.190695	0.0421468	0.0875911			0.0689227	0.0625822	0.0347358	0.0253393	0.031934
																														0.0625514	0.136398	0.130134	0.252878	0.0347656			0.0453078	0.0457614	0.0229235	0.0644524	0.0208431
																														0.0654566	0.0900553	0.110146	0.013108	0.0601902			0.0300291	0.0355851	0.0248353	0.0186673	0.0337974
																														0.109088	0.103169	0.169726	0.0959556	0.0704248			0.0490391	0.0379529	0.0259324	0.0342174	0.0303472
																														0.161295	0.112111	0.105058	0.110438	0.0344781			0.0479518	0.0367348	0.0223848	0.0275161	0.0201384
																														0.1189	0.0939812	0.190899	0.129513	0.0611671			0.0519263	0.0394146	0.0281756	0.0344025	0.034479
																														0.0799955	0.219609	0.129634	0.225282	0.0721999			0.045296	0.0666488	0.0246265	0.0357916	0.0265661
																														0.168593	0.0876362	0.190466	0.180152	0.0806261			0.0572201	0.0421583	0.0247012	0.0525563	0.0350277
																														0.101746	0.129121	0.153242	0.0880358	0.134625			0.0432249	0.0634414	0.0234554	0.0311822	0.0334458
																														0.181686	0.180005	0.152401	0.173442	0.0942323			0.0393143	0.04637	0.0210699	0.0338954	0.0325145
																														0.0528102	0.131981	0.17491	0.0152143	0.0628663			0.0360893	0.042677	0.0279103	0.0196487	0.0320938
																														0.168205	0.190917	0.0813669	0.188402	0.140513			0.0510259	0.0584427	0.0219579	0.0435434	0.0354111
																														0.125781	0.0970912	0.096629	0.162934	0.135475			0.0530556	0.0408842	0.0199154	0.0424957	0.0369527
																														0.219913	0.123554	0.0955072	0.208703	0.0266468			0.0625945	0.0452627	0.0202145	0.0660583	0.0218545
																														0.0415592	0.148249	0.122328	0.190282	0.0979556			0.027279	0.0484267	0.0206925	0.0514139	0.0334417
																														0.115281	0.0229662	0.134823	0.244602	0.0432591			0.0465794	0.0231767	0.0204968	0.0644853	0.0236911
																														0.158827	0.135354	0.150661	0.121391	0.136485			0.0424139	0.0453689	0.0246675	0.0589101	0.0388172
																														0.214895	0.134439	0.227035	0.11446	0.0194234			0.056439	0.049764	0.0264257	0.0363403	0.0199673
																														0.212171	0.248402	0.15471	0.27048	0.144637			0.0538688	0.0619609	0.0279395	0.0709118	0.0355939
																														0.0541231	0.192761	0.0783889	0.137379	0.10687			0.0375954	0.0525269	0.0244042	0.0684025	0.0305369
																														0.0760932	0.0672608	0.22708	0.0179344	0.119627			0.0382823	0.0318989	0.0319754	0.0201465	0.0399329
																														0.242215	0.192552	0.235361		0.0626485			0.0469152	0.0667094	0.0265319		0.0386888
																														0.0655022	0.120872	0.237138		0.142017			0.028518	0.0456991	0.0317465		0.0441344
																														0.00905195	0.0881255	0.182643		0.0876203			0.0191115	0.0460478	0.0255143		0.0336922
																														0.241879	0.0222261	0.132886		0.0224315			0.0719394	0.0177911	0.0258379		0.0203227
																														0.206819	0.143349	0.101962		0.152377			0.0632868	0.03634	0.0200366		0.0395541
																														0.253861	0.145652	0.0940026		0.0624599			0.0545252	0.0760941	0.0228689		0.035321
																														0.0148891	0.260916	0.0505564		0.0674182			0.0181943	0.0769962	0.0194859		0.0339625
																														0.108213	0.19599	0.164578		0.0694701			0.033363	0.0619477	0.0261717		0.0311618
																														0.080586	0.251134	0.0686963					0.0495443	0.064464	0.0204951
																														0.197042	0.0618135	0.213772					0.0691365	0.0346733	0.0342414
																														0.190916	0.188409						0.0594216	0.0823734
																														0.200666	0.15713						0.0858257	0.0518792
																														0.12793	0.233033						0.0406135	0.0818989
																														0.1129	0.144644						0.0422858	0.0534823
																														0.0319801	0.166534						0.0262152	0.0652318
																														0.199428	0.155856						0.0609447	0.0533821
																														0.0585648	0.162749						0.0383841	0.0711569
																														0.285291	0.29985						0.0804424	0.0799
																														0.0410718	0.020627						0.0223152	0.0270514
																														0.0167213	0.0320225						0.0218473	0.0308221
																														0.065987	0.132764						0.0499605	0.058183
																														0.225989	0.233933						0.058592	0.0525031
																														0.0302866	0.241749						0.0359474	0.056411
																														0.223663	0.200841						0.0723581	0.0581478
																														0.0121251	0.18806						0.0183947	0.0552569
																														0.206865	0.196825						0.0620095	0.0520666
																														0.192777							0.0525776
																														0.10417							0.0511425
																														0.136109							0.0461003
																														0.222689							0.0564358
																														0.214894							0.0639946
																														0.102612							0.0440937
																														0.128309							0.0682409
																														0.122333							0.052219
																														0.316304							0.0546928
																														0.159705							0.0618708
																														0.166447							0.0601649
																														0.0838002							0.0541706
																														0.280476							0.0726263
[truncated: 11 more columns]

[truncated: 1 more sheets: Suppl  Fig 5]
